# Supplementary material for: Improved sugar yields from biomass sorghum feedstocks: comparing low-lignin mutants and pretreatment chemistries
Source: Biotechnol Biofuels. 2016 Nov 21;9:251. doi: 10.1186/s13068-016-0667-y (PMC5117605; doi:10.1186/s13068-016-0667-y)
Supplement: Supplementary file 2 — Additional file 2. Primary experimental data for ASE350 optimal temperature experiments. [file 13068_2016_667_MOESM2_ESM.xlsx]

## Sheet: Digestion56-1
Sample ID	Feedstock Tracking ID	Liquor Tracking ID	PT Solids Tracking ID	Experiment Process ID	Analyst	Material	TRB	Date	ASE 350	Oven Temp	Heat Time	Static Time	Catalyst	Catalyst Concentration	Cell Size	Cell Type	Instrument Mode	Solvent Volume	Catalyst Load (g/g)	Severity	pH	Log Severity	Combined Severity	ODW Biomass (g)	Mass Washed PT Solids (g)	Mass Liquor (g)	Normalized Liquor Volume (mL)	Dry Mass Washed Pretreated Solids (g)	Dry Weight of Liquor (g)	Solids % Whole Glucan	Solids % Whole Xylan	Solids % Starch	Solids % Sucrose	Solids % Acetate	Liquor Monomeric Glucose (g/L)	Liquor Total Glucose (g/L)	Liquor Monomeric Xylose (g/L)	Liquor Total Xylose (g/L)	Liquor Acetic Acid (g/L)	Liquor HMF (g/L)	Liquor Furfural (g/L)	% Monomeric Glucose Yield	% Monomeric Glucose Release	% Total Glucose Yield	% Total Glucose Release	% Monomeric Xylose Yield	% Monomeric Xylose Release	% Total Xylose Yield	% Total Xylose Release
Kramer 33a14-A	18378	18697	18716	0	Bruno Godin	Corn Stover	6167-028	2015-03-23	2	130	7	6	1% Sulfuric Acid	0.01	66	Zr	FV	40		45.863	0.99	1.66146	0.671462	4.00895	13.915	166.367	200	2.92523		33.846	23.4285	0.8	4.1	3.31203	0.45	0.83	0.428704	2.03874	0.35725	0.192256	0.315874		0.0225076		0.0415404		0.0213873		0.101709
Kramer 33a14-A	18378	18698	18717	0	Bruno Godin	Corn Stover	6167-028	2015-03-23	2	130	7	6	1% Sulfuric Acid	0.01	66	Zr	FV	40		45.863	0.99	1.66146	0.671462	3.99079	14.062	164.674	200	2.6361		33.846	23.4285	0.8	4.1	3.31203	0.45	0.82	0.673997	2.29183	0.380584	0.192256	0.315874		0.0227675		0.0412845		0.0337776		0.114856
Kramer 33a14-A	18378	18699	18718	0	Bruno Godin	Corn Stover	6167-028	2015-03-23	2	130	7	6	1% Sulfuric Acid	0.01	66	Zr	FV	40		45.863	0.99	1.66146	0.671462	4.00895	14.242	161.509	200	2.72615		33.846	23.4285	0.8	4.1	3.31203	0.47	0.85	0.755356	2.49739	0.420244	0.192256	0.315874		0.0233292		0.0425865		0.0376835		0.124591
Sorghum wild	18382	18700	18719	0	Bruno Godin	Sorghum	6167-028	2015-03-23	2	150	7	6	1% Sulfuric Acid	0.01	66	Zr	FV	40		177.966	0.99	2.25034	1.26034	3.99929	12.306	163.482	200	1.92189		24.2595	14.3731	3.12608	10.538	3.12056	1.69	2.69	1.36185	2.16296	0.35849	0.275407	0.333178		0.0843463		0.134505		0.0681047		0.108167
Sorghum wild	18382	18701	18720	0	Bruno Godin	Sorghum	6167-028	2015-03-23	2	150	7	6	1% Sulfuric Acid	0.01	66	Zr	FV	40		177.966	0.99	2.25034	1.26034	4.00025	12.511	162.876	200	1.79308		24.2595	14.3731	3.12608	10.538	3.12056	1.7	2.68	1.37423	2.20158	0.363442	0.277748	0.329879		0.0849218		0.13421		0.0687074		0.110072
Sorghum wild	18382	18702	18721	0	Bruno Godin	Sorghum	6167-028	2015-03-23	2	150	7	6	1% Sulfuric Acid	0.01	66	Zr	FV	40		177.966	0.99	2.25034	1.26034	3.99833	12.71	162.989	200	1.87753		24.2595	14.3731	3.12608	10.538	3.12056	1.69	2.6	1.39993	2.07717	0.345996	0.280571	0.32408		0.0843435		0.130165		0.0700256		0.103902
Sorghum Stacked	18381	18703	18722	0	Bruno Godin	Sorghum	6167-028	2015-03-23	2	150	7	6	1% Sulfuric Acid	0.01	66	Zr	FV	40		177.966	0.99	2.25034	1.26034	4.00683	12.611	161.474	200	1.72828		25.16	14.97	2.8629	11.0198	2.26957	1.78	2.86	1.37467	2.1882	0.378576	0.281632	0.333982		0.0886672		0.142726		0.0686161		0.109224
Sorghum Stacked	18381	18704	18723	0	Bruno Godin	Sorghum	6167-028	2015-03-23	2	150	7	6	1% Sulfuric Acid	0.01	66	Zr	FV	40		177.966	0.99	2.25034	1.26034	4.01355	12.598	161.925	200	1.72182		25.16	14.97	2.8629	11.0198	2.26957	1.78	2.88	1.35313	2.21446	0.374878	0.294564	0.330119		0.088494		0.143438		0.067428		0.110349
Sorghum Stacked	18381	18705	18724	0	Bruno Godin	Sorghum	6167-028	2015-03-23	2	150	7	6	1% Sulfuric Acid	0.01	66	Zr	FV	40		177.966	0.99	2.25034	1.26034	4.01259	13.166	162	200	1.75885		25.16	14.97	2.8629	11.0198	2.26957	1.8	2.89	1.47888	2.2655	0.380575	0.288008	0.329645		0.0896168		0.14421		0.0737117		0.112919
Sorghum BMR6	18379	18706	18725	0	Bruno Godin	Sorghum	6167-028	2015-03-23	2	150	7	6	1% Sulfuric Acid	0.01	66	Zr	FV	40		177.966	0.99	2.25034	1.26034	3.99044	13.534	162.231	200	1.64829		22.5992	13.5443	2.29084	9.69754	1.82375	1.7	2.72	1.49509	2.2989	0.388339	0.299443	0.329266		0.0852283		0.136138		0.0749334		0.11522
Sorghum BMR12	18380	18707	18726	0	Bruno Godin	Sorghum	6167-028	2015-03-23	2	150	7	6	1% Sulfuric Acid	0.01	66	Zr	FV	40		177.966	0.99	2.25034	1.26034	4.00003	12.781	162.196	200	1.88009		25.3254	16.3382	2.49846	7.51295	2.00168	1.3	2.14	1.61798	2.46958	0.440195	0.257737	0.329802		0.0649963		0.106911		0.0808982		0.123478
Sorghum wild	18382	18708	18727	0	Bruno Godin	Sorghum	6167-028	2015-03-23	2	160	7	6	1% Sulfuric Acid	0.01	66	Zr	FV	40		350.568	0.99	2.54477	1.55477	3.98967	12.871	161.056	200	1.57639		24.2595	14.3731	3.12608	10.538	3.12056	1.89	2.7	2.25457	2.8409	0.503836	0.327006	0.374421		0.0947171		0.135308		0.113021		0.142413
Sorghum wild	18382	18709	18728	0	Bruno Godin	Sorghum	6167-028	2015-03-23	2	160	7	6	1% Sulfuric Acid	0.01	66	Zr	FV	40		350.568	0.99	2.54477	1.55477	3.99352	13.063	159.552	200	1.70213		24.2595	14.3731	3.12608	10.538	3.12056	1.83	2.67	1.90542	2.66588	0.473418	0.339332	0.364125		0.0918854		0.133707		0.0954254		0.13351
Sorghum wild	18382	18710	18729	0	Bruno Godin	Sorghum	6167-028	2015-03-23	2	160	7	6	1% Sulfuric Acid	0.01	66	Zr	FV	40		350.568	0.99	2.54477	1.55477	3.98679	12.346	160.908	200	1.67049		24.2595	14.3731	3.12608	10.538	3.12056	1.8	2.66	1.81749	2.51224	0.464881	0.329604	0.380177		0.0903815		0.133488		0.0911756		0.126028
Sorghum Stacked	18381	18711	18730	0	Bruno Godin	Sorghum	6167-028	2015-03-23	2	160	7	6	1% Sulfuric Acid	0.01	66	Zr	FV	40		350.568	0.99	2.54477	1.55477	3.99531	13.475	159.467	200	1.59735		25.16	14.97	2.8629	11.0198	2.26957	2.02	2.86	1.95078	2.71729	0.490154	0.369633	0.37063		0.101228		0.143317		0.0976536		0.136024
Sorghum Stacked	18381	18712	18731	0	Bruno Godin	Sorghum	6167-028	2015-03-23	2	160	7	6	1% Sulfuric Acid	0.01	66	Zr	FV	40		350.568	0.99	2.54477	1.55477	4.00779	13.386	158.816	200	1.64294		25.16	14.97	2.8629	11.0198	2.26957	1.92	2.86	1.821	2.58303	0.471656	0.326417	0.367913		0.0956975		0.142654		0.0908731		0.1289
Sorghum Stacked	18381	18713	18732	0	Bruno Godin	Sorghum	6167-028	2015-03-23	2	160	7	6	1% Sulfuric Acid	0.01	66	Zr	FV	40		350.568	0.99	2.54477	1.55477	4.00587	13.748	162.361	200	1.44355		25.16	14.97	2.8629	11.0198	2.26957	1.99	2.87	1.96069	2.79072	0.510887	0.366772	0.360245		0.0993748		0.143291		0.0978909		0.139332
Sorghum BMR6	18379	18714	18733	0	Bruno Godin	Sorghum	6167-028	2015-03-23	2	160	7	6	1% Sulfuric Acid	0.01	66	Zr	FV	40		350.568	0.99	2.54477	1.55477	3.99715	13.331	157.681	200	1.50576		22.5992	13.5443	2.29084	9.69754	1.82375	1.93	2.73	1.97053	2.64657	0.465262	0.347873	0.36638		0.0964588		0.136484		0.0985965		0.132423
Sorghum BMR12	18380	18715	18734	0	Bruno Godin	Sorghum	6167-028	2015-03-23	2	160	7	6	1% Sulfuric Acid	0.01	66	Zr	FV	40		350.568	0.99	2.54477	1.55477	3.99426	13.504	157.977	200	1.70664		25.3254	16.3382	2.49846	7.51295	2.00168	1.43	2.16	1.94522	2.86579	0.513932	0.300085	0.361681		0.071853		0.108294		0.0974009		0.143495
Kramer 33a14-B	18378	18737	18756	0	Bruno Godin	Corn Stover	6167-030	2015-03-24	2	130	7	6	1% Sulfuric Acid	0.01	66	Zr	FV	40		45.863	0.99	1.66146	0.671462	4.00513	13.95	167.336	200	2.62728		33.846	23.4285	0.8	4.1	3.31203	0.49	0.78	0.787878	2.46753	0.413943	0.192256	0.315874		0.0242623		0.0390371		0.0393435		0.123219
Kramer 33a14-B	18378	18738	18757	0	Bruno Godin	Corn Stover	6167-030	2015-03-24	2	130	7	6	1% Sulfuric Acid	0.01	66	Zr	FV	40		45.863	0.99	1.66146	0.671462	3.99653	14.314	166.452	200	2.38976		33.846	23.4285	0.8	4.1	3.31203	0.49	0.8	0.680205	2.43069	0.411424	0.192256	0.315874		0.0242938		0.0400791		0.0340398		0.12164
Kramer 33a14-B	18378	18739	18758	0	Bruno Godin	Corn Stover	6167-030	2015-03-24	2	130	7	6	1% Sulfuric Acid	0.01	66	Zr	FV	40		45.863	0.99	1.66146	0.671462	4.00322	14.627	165.882	200	2.8555		33.846	23.4285	0.8	4.1	3.31203	0.47	0.78	0.643476	2.37833	0.403517	0.192256	0.315874		0.023654		0.0390942		0.0321479		0.118821
Sorghum wild	18382	18740	18759	0	Bruno Godin	Sorghum	6167-030	2015-03-24	2	170	7	6	1% Sulfuric Acid	0.01	66	Zr	FV	40		690.573	0.99	2.83921	1.84921	3.99833	12.349	165.113	200	1.52275		24.2595	14.3731	3.12608	10.538	3.12056	1.96	2.42	2.14103	2.73595	0.511062	0.370376	0.4278		0.0980196		0.120801		0.107096		0.136855
Sorghum wild	18382	18741	18760	0	Bruno Godin	Sorghum	6167-030	2015-03-24	2	170	7	6	1% Sulfuric Acid	0.01	66	Zr	FV	40		690.573	0.99	2.83921	1.84921	4.01372	12.188	166.095	200	1.54311		24.2595	14.3731	3.12608	10.538	3.12056	2	2.43	2.15489	2.73475	0.519042	0.391413	0.427706		0.099897		0.121098		0.107376		0.13627
Sorghum wild	18382	18742	18761	0	Bruno Godin	Sorghum	6167-030	2015-03-24	2	170	7	6	1% Sulfuric Acid	0.01	66	Zr	FV	40		690.573	0.99	2.83921	1.84921	4.0041	11.979	165.285	200	1.53369		24.2595	14.3731	3.12608	10.538	3.12056	2.02	2.43	2.13634	2.71141	0.527918	0.400947	0.43988		0.100786		0.121201		0.106708		0.135432
Sorghum Stacked	18381	18743	18762	0	Bruno Godin	Sorghum	6167-030	2015-03-24	2	170	7	6	1% Sulfuric Acid	0.01	66	Zr	FV	40		690.573	0.99	2.83921	1.84921	4.00683	12.902	164.836	200	1.44135		25.16	14.97	2.8629	11.0198	2.26957	2.06	2.58	1.91229	2.68592	0.517696	0.375795	0.432915		0.103026		0.128639		0.0954514		0.134067
Sorghum Stacked	18381	18744	18763	0	Bruno Godin	Sorghum	6167-030	2015-03-24	2	170	7	6	1% Sulfuric Acid	0.01	66	Zr	FV	40		690.573	0.99	2.83921	1.84921	4.01451	12.58	164.366	200	1.5035		25.16	14.97	2.8629	11.0198	2.26957	2.05	2.55	1.89092	2.67307	0.510691	0.38955	0.404968		0.102341		0.127248		0.0942041		0.13317
Sorghum Stacked	18381	18745	18764	0	Bruno Godin	Sorghum	6167-030	2015-03-24	2	170	7	6	1% Sulfuric Acid	0.01	66	Zr	FV	40		690.573	0.99	2.83921	1.84921	4.00779	12.747	163.734	200	1.4959		25.16	14.97	2.8629	11.0198	2.26957	2.03	2.59	1.85112	2.69319	0.513741	0.391856	0.403249		0.101353		0.129142		0.0923759		0.134398
Sorghum BMR6	18379	18746	18765	0	Bruno Godin	Sorghum	6167-030	2015-03-24	2	170	7	6	1% Sulfuric Acid	0.01	66	Zr	FV	40		690.573	0.99	2.83921	1.84921	3.99428	12.759	164.029	200	1.44203		22.5992	13.5443	2.29084	9.69754	1.82375	1.92	2.41	2.05632	2.62237	0.484073	0.394633	0.405414		0.0961852		0.120568		0.102963		0.131307
Sorghum BMR12	18380	18747	18766	0	Bruno Godin	Sorghum	6167-030	2015-03-24	2	170	7	6	1% Sulfuric Acid	0.01	66	Zr	FV	40		690.573	0.99	2.83921	1.84921	3.9933	12.662	163.749	200	1.54693		25.3254	16.3382	2.49846	7.51295	2.00168	1.53	1.95	2.21951	2.97254	0.595886	0.337923	0.43481		0.0767752		0.0975786		0.111162		0.148877
Sorghum wild	18382	18748	18767	0	Bruno Godin	Sorghum	6167-030	2015-03-24	2	180	7	6	1% Sulfuric Acid	0.01	66	Zr	FV	40		1360.34	0.99	3.13365	2.14365	4.00698	13.715	163.41	200	1.49937		24.2595	14.3731	3.12608	10.538	3.12056	1.98	2.32	1.92303	2.19354	0.597707	0.469182	0.60937		0.0987675		0.115831		0.0959838		0.109486
Sorghum wild	18382	18749	18768	0	Bruno Godin	Sorghum	6167-030	2015-03-24	2	180	7	6	1% Sulfuric Acid	0.01	66	Zr	FV	40		1360.34	0.99	3.13365	2.14365	3.9964	11.953	163.591	200	1.4612		24.2595	14.3731	3.12608	10.538	3.12056	2.03	2.36	2.06484	2.3239	0.546864	0.483465	0.548918		0.101598		0.11822		0.103335		0.116299
Sorghum wild	18382	18750	18769	0	Bruno Godin	Sorghum	6167-030	2015-03-24	2	180	7	6	1% Sulfuric Acid	0.01	66	Zr	FV	40		1360.34	0.99	3.13365	2.14365	4.00314	11.832	162.079	200	1.47314		24.2595	14.3731	3.12608	10.538	3.12056	1.96	2.33	1.88935	2.19131	0.539488	0.435399	0.564234		0.09784		0.116622		0.0943937		0.10948
Sorghum Stacked	18381	18751	18770	0	Bruno Godin	Sorghum	6167-030	2015-03-24	2	180	7	6	1% Sulfuric Acid	0.01	66	Zr	FV	40		1360.34	0.99	3.13365	2.14365	3.99627	12.85	161.653	200	1.37988		25.16	14.97	2.8629	11.0198	2.26957	2.1	2.49	2.02384	2.28418	0.549733	0.492296	0.547798		0.105017		0.124599		0.101287		0.114316
Sorghum Stacked	18381	18752	18771	0	Bruno Godin	Sorghum	6167-030	2015-03-24	2	180	7	6	1% Sulfuric Acid	0.01	66	Zr	FV	40		1360.34	0.99	3.13365	2.14365	4.00875	12.92	161.944	200	1.46651		25.16	14.97	2.8629	11.0198	2.26957	2.03	2.47	1.95532	2.28568	0.550962	0.471529	0.542724		0.10149		0.123026		0.0975525		0.114034
Sorghum Stacked	18381	18753	18772	0	Bruno Godin	Sorghum	6167-030	2015-03-24	2	180	7	6	1% Sulfuric Acid	0.01	66	Zr	FV	40		1360.34	0.99	3.13365	2.14365	4.00203	12.208	162.507	200	1.37315		25.16	14.97	2.8629	11.0198	2.26957	2.14	2.59	1.86888	2.17663	0.55718	0.474816	0.585835		0.107176		0.129619		0.0933966		0.108776
Sorghum BMR6	18379	18754	18773	0	Bruno Godin	Sorghum	6167-030	2015-03-24	2	180	7	6	1% Sulfuric Acid	0.01	66	Zr	FV	40		1360.34	0.99	3.13365	2.14365	4.01154	12.897	162.642	200	1.42783		22.5992	13.5443	2.29084	9.69754	1.82375	1.86	2.28	1.77491	2.03739	0.539682	0.462264	0.56991		0.0928021		0.113848		0.0884902		0.101576
Sorghum BMR12	18380	18755	18774	0	Bruno Godin	Sorghum	6167-030	2015-03-24	2	180	7	6	1% Sulfuric Acid	0.01	66	Zr	FV	40		1360.34	0.99	3.13365	2.14365	3.9933	11.803	162.865	200	1.50884		25.3254	16.3382	2.49846	7.51295	2.00168	1.65	1.97	1.99441	2.35511	0.598844	0.397545	0.599723		0.0828423		0.098607		0.0998881		0.117953
[truncated: 11 more columns]

## Sheet: Digestion56-2
Sample ID	Feedstock Tracking ID	PT Solids Tracking ID (Parent)	EH Slurry Tracking ID	EH Liquor Tracking ID	Experiment #	Analyst	Material	TRB	Innoculation Date	t-final Date	% Solids of Wash Solids	% Solids of t0 EH Slurry	Wet Biomass (g)	Dry Biomass (g)	Enzyme Loading (g protein / g dry biomass)	Enzyme (mL)	1M Citrate Buffer	Water (mL)	Total Mass (g)	Experiment Type	Enzyme	Enzyme Lot #	Temp (deg C)	Time (Days)	Measured pH	Cellobiose (g/L)	Glucose (g/L)	Xylose (g/L)	Galactose (g/L)	Arabinose (g/L)	Fructose (g/L)	Cellobiose (g)	Glucose (g)	Xylose (g)	Galactose (g)	Arabinose (g)	Fructose (g)	Cellobiose (g) / Dry Biomass (g)	Glucose (g) / Dry Biomass (g)	Xylose (g) / Dry Biomass (g)	Galactose (g) / Dry Biomass (g)	Arabinose (g) / Dry Biomass (g)	Fructose (g) / Dry Biomass (g)
Kramer 33a14-A	18378	18716			1	Bruno Godin		6167-029	2015-03-26	2015-03-31	21.0222	10	4.8765	1.02515	20	0.175239	0.512573	4.57981	10.2515	Enzymatic Hydrolysis	CTec2	VCPI0007	48	5			3.70101	0.904453	0.0429857	0.0407756			0.370101	0.0904453	0.00429857	0.00407756			0.361023	0.0882268	0.00419313	0.00397755
Kramer 33a14-A	18378	18717			1	Bruno Godin		6167-029	2015-03-26	2015-03-31	18.7463	10	5.521	1.03498	20	0.17692	0.517491	4.02604	10.3498	Enzymatic Hydrolysis	CTec2	VCPI0007	48	5			4.19579	0.899341	0.0406355	0.03785			0.419579	0.0899341	0.00406355	0.003785			0.405398	0.0868944	0.0039262	0.00365707
Kramer 33a14-A	18378	18718			1	Bruno Godin		6167-029	2015-03-26	2015-03-31	19.1416	10	5.0546	0.967531	20	0.16539	0.483766	3.87026	9.67531	Enzymatic Hydrolysis	CTec2	VCPI0007	48	5			3.95934	0.83183	0.0390492	0.0372471			0.395934	0.083183	0.00390492	0.00372471			0.409221	0.0859744	0.00403596	0.00384971
Sorghum wild	18382	18719			1	Bruno Godin		6167-029	2015-03-26	2015-03-31	15.6175	10	6.6251	1.03468	20	0.176868	0.517338	2.91913	10.3468	Enzymatic Hydrolysis	CTec2	VCPI0007	48	5			3.9342	0.582492	0.0369421	0.0396275			0.39342	0.0582492	0.00369421	0.00396275			0.380234	0.056297	0.0035704	0.00382994
Sorghum wild	18382	18720			1	Bruno Godin		6167-029	2015-03-26	2015-03-31	14.3321	10	6.9243	0.992395	20	0.16964	0.496197	2.22991	9.92395	Enzymatic Hydrolysis	CTec2	VCPI0007	48	5			3.46042	0.53012	0.0306056	0.0265748			0.346042	0.053012	0.00306056	0.00265748			0.348694	0.0534183	0.00308401	0.00267785
Sorghum wild	18382	18721			1	Bruno Godin		6167-029	2015-03-26	2015-03-31	14.772	10	6.8526	1.01227	20	0.173037	0.506134	2.48493	10.1227	Enzymatic Hydrolysis	CTec2	VCPI0007	48	5			3.57648	0.569656	0.0324021	0.0323162			0.357648	0.0569656	0.00324021	0.00323162			0.353313	0.0562752	0.00320094	0.00319245
Sorghum Stacked	18381	18722			1	Bruno Godin		6167-029	2015-03-26	2015-03-31	13.7045	10	7.2279	0.99055	20	0.169325	0.495275	1.90929	9.9055	Enzymatic Hydrolysis	CTec2	VCPI0007	48	5			4.22896	0.805453	0.0317948	0.0311438			0.422896	0.0805453	0.00317948	0.00311438			0.426931	0.0813137	0.00320982	0.00314409
Sorghum Stacked	18381	18723			1	Bruno Godin		6167-029	2015-03-26	2015-03-31	13.6674	10	7.4337	1.01599	20	0.173674	0.507996	1.93817	10.1599	Enzymatic Hydrolysis	CTec2	VCPI0007	48	5			4.46053	0.811345	0.0325278	0.0314724			0.446053	0.0811345	0.00325278	0.00314724			0.439032	0.0798574	0.00320158	0.0030977
Sorghum Stacked	18381	18724			1	Bruno Godin		6167-029	2015-03-26	2015-03-31	13.359	10	7.6703	1.02468	20	0.175159	0.512339	1.78171	10.2468	Enzymatic Hydrolysis	CTec2	VCPI0007	48	5			4.42634	0.773218	0.031693	0.0289031			0.442634	0.0773218	0.0031693	0.00289031			0.431973	0.0754595	0.00309297	0.0028207
Sorghum BMR6	18379	18725			1	Bruno Godin		6167-029	2015-03-26	2015-03-31	12.1789	10	8.2322	1.00259	20	0.171383	0.501294	1.01603	10.0259	Enzymatic Hydrolysis	CTec2	VCPI0007	48	5			4.32187	0.555285	0.029373	0.0331335			0.432187	0.0555285	0.0029373	0.00331335			0.431072	0.0553851	0.00292972	0.0033048
Sorghum BMR12	18380	18726			1	Bruno Godin		6167-029	2015-03-26	2015-03-31	14.71	10	6.6382	0.976482	20	0.16692	0.488241	2.36922	9.76482	Enzymatic Hydrolysis	CTec2	VCPI0007	48	5			4.20618	0.666345	0.0298629	0.0268963			0.420618	0.0666345	0.00298629	0.00268963			0.430749	0.0682393	0.00305822	0.00275441
Sorghum wild	18382	18727			1	Bruno Godin		6167-029	2015-03-26	2015-03-31	12.2476	10	8.1752	1.00127	20	0.171157	0.500634	1.06085	10.0127	Enzymatic Hydrolysis	CTec2	VCPI0007	48	5			5.11212	0.26275	0.0136495	0.0253911			0.511212	0.026275	0.00136495	0.00253911			0.510565	0.0262418	0.00136322	0.00253589
Sorghum wild	18382	18728			1	Bruno Godin		6167-029	2015-03-26	2015-03-31	13.0302	10	7.3438	0.956911	20	0.163575	0.478456	1.48309	9.56911	Enzymatic Hydrolysis	CTec2	VCPI0007	48	5			4.40712	0.351583	0.0200249	0.022751			0.440712	0.0351583	0.00200249	0.0022751			0.460557	0.0367415	0.00209266	0.00237754
Sorghum wild	18382	18729			1	Bruno Godin		6167-029	2015-03-26	2015-03-31	13.5307	10	7.2536	0.98146	20	0.167771	0.49073	1.79974	9.8146	Enzymatic Hydrolysis	CTec2	VCPI0007	48	5			4.41238	0.37613	0.0295602	0.0248026			0.441238	0.037613	0.00295602	0.00248026			0.449574	0.0383235	0.00301186	0.00252711
Sorghum Stacked	18381	18730			1	Bruno Godin		6167-029	2015-03-26	2015-03-31	11.8542	10	8.5047	1.00816	20	0.172336	0.504082	0.794958	10.0816	Enzymatic Hydrolysis	CTec2	VCPI0007	48	5			5.3089	0.434192	0.0318446	0.028793			0.53089	0.0434192	0.00318446	0.0028793			0.526591	0.0430676	0.00315868	0.00285599
Sorghum Stacked	18381	18731			1	Bruno Godin		6167-029	2015-03-26	2015-03-31	12.2736	10	7.9469	0.975368	20	0.16673	0.487684	1.05025	9.75368	Enzymatic Hydrolysis	CTec2	VCPI0007	48	5			4.87616	0.499232	0.0298413	0.027774			0.487616	0.0499232	0.00298413	0.0027774			0.49993	0.051184	0.00305949	0.00284754
Sorghum Stacked	18381	18732			1	Bruno Godin		6167-029	2015-03-26	2015-03-31	10.5001	10	9.4495	0.992206	20	0.169608	0.496103	-0.297039	9.92206	Enzymatic Hydrolysis	CTec2	VCPI0007	48	5			5.74626	0.445164	0.0331	0.0325242			0.574626	0.0445164	0.00331	0.00325242			0.57914	0.0448661	0.003336	0.00327797
Sorghum BMR6	18379	18733			1	Bruno Godin		6167-029	2015-03-26	2015-03-31	11.2952	10	8.587	0.969915	20	0.165797	0.484957	0.359843	9.69915	Enzymatic Hydrolysis	CTec2	VCPI0007	48	5			5.12498	0.349559	0.027342	0.0285038			0.512498	0.0349559	0.0027342	0.00285038			0.528395	0.0360402	0.00281901	0.0029388
Sorghum BMR12	18380	18734			1	Bruno Godin		6167-029	2015-03-26	2015-03-31	12.638	10	8.1691	1.03241	20	0.176481	0.516207	1.35426	10.3241	Enzymatic Hydrolysis	CTec2	VCPI0007	48	5			5.2522	0.550912	0.0309934	0.0278868			0.52522	0.0550912	0.00309934	0.00278868			0.50873	0.0533616	0.00300203	0.00270113
P080828CS	P080828CS	P080828CS			1	Bruno Godin		6167-029	2015-03-26	2015-03-31	38.3985	10	2.5719	0.987572	20	0.168816	0.493786	6.53782	9.87572	Enzymatic Hydrolysis	CTec2	VCPI0007	48	5			5.9569	0.271551	0.0314654	0.0281812			0.59569	0.0271551	0.00314654	0.00281812			0.603186	0.0274968	0.00318614	0.00285359
P120927CS	P120927CS	P120927CS			1	Bruno Godin		6167-029	2015-03-26	2015-03-31	17.2017	10	5.6449	0.971019	20	0.165986	0.48551	3.31213	9.71019	Enzymatic Hydrolysis	CTec2	VCPI0007	48	5			6.17003	0.420101	0.0396496	0.0266149			0.617003	0.0420101	0.00396496	0.00266149			0.635418	0.043264	0.00408329	0.00274092
Kramer 33a14-B	18378	18756			1	Bruno Godin		6167-031	2015-03-26	2015-03-31	18.8336	10	5.4218	1.02112	20	0.17455	0.510559	3.99736	10.2112	Enzymatic Hydrolysis	CTec2	VCPI0007	48	5			3.92424	0.78769	0.0420346	0.0371043			0.392424	0.078769	0.00420346	0.00371043			0.384309	0.07714	0.00411653	0.0036337
Kramer 33a14-B	18378	18757			1	Bruno Godin		6167-031	2015-03-26	2015-03-31	16.6953	10	5.9697	0.996659	20	0.170369	0.498329	3.22384	9.96659	Enzymatic Hydrolysis	CTec2	VCPI0007	48	5			4.10699	0.868817	0.0558134	0.0276671			0.410699	0.0868817	0.00558134	0.00276671			0.412076	0.087173	0.00560006	0.00277599
Kramer 33a14-B	18378	18758			1	Bruno Godin		6167-031	2015-03-26	2015-03-31	19.5221	10	5.0643	0.988659	20	0.169002	0.49433	4.05545	9.88659	Enzymatic Hydrolysis	CTec2	VCPI0007	48	5			3.43116	0.73486	0.0386405	0.0229832			0.343116	0.073486	0.00386405	0.00229832			0.347052	0.0743289	0.00390838	0.00232469
Sorghum wild	18382	18759			1	Bruno Godin		6167-031	2015-03-26	2015-03-31	12.3309	10	7.9959	0.985969	20	0.168542	0.492985	1.09903	9.85969	Enzymatic Hydrolysis	CTec2	VCPI0007	48	5			5.26317	0.211338	0.0330345	0.0284948			0.526317	0.0211338	0.00330345	0.00284948			0.533807	0.0214345	0.00335046	0.00289003
Sorghum wild	18382	18760			1	Bruno Godin		6167-031	2015-03-26	2015-03-31	12.6609	10	7.5338	0.953848	20	0.163051	0.476924	1.26483	9.53848	Enzymatic Hydrolysis	CTec2	VCPI0007	48	5			5.05264	0.197712	0.0321597	0.0261707			0.505264	0.0197712	0.00321597	0.00261707			0.529712	0.0207279	0.00337158	0.00274369
Sorghum wild	18382	18761			1	Bruno Godin		6167-031	2015-03-26	2015-03-31	12.8032	10	7.614	0.974833	20	0.166638	0.487417	1.37821	9.74833	Enzymatic Hydrolysis	CTec2	VCPI0007	48	5			5.1997	0.215026	0.0320901	0.0240604			0.51997	0.0215026	0.00320901	0.00240604			0.533394	0.0220577	0.00329185	0.00246816
Sorghum Stacked	18381	18762			1	Bruno Godin		6167-031	2015-03-26	2015-03-31	11.1715	10	8.9704	1.00213	20	0.171304	0.501065	0.273613	10.0213	Enzymatic Hydrolysis	CTec2	VCPI0007	48	5			5.80259	0.323146	0.0337234	0.0301504			0.580259	0.0323146	0.00337234	0.00301504			0.579025	0.0322459	0.00336517	0.00300863
Sorghum Stacked	18381	18763			1	Bruno Godin		6167-031	2015-03-26	2015-03-31	11.9515	10	8.1479	0.973795	20	0.166461	0.486897	0.834732	9.73795	Enzymatic Hydrolysis	CTec2	VCPI0007	48	5			5.36741	0.356659	0.035432	0.0290628			0.536741	0.0356659	0.0035432	0.00290628			0.551185	0.0366256	0.00363855	0.00298449
Sorghum Stacked	18381	18764			1	Bruno Godin		6167-031	2015-03-26	2015-03-31	11.7353	10	8.51	0.998675	20	0.170714	0.499337	0.702132	9.98675	Enzymatic Hydrolysis	CTec2	VCPI0007	48	5			5.58064	0.367541	0.0299273	0.0286368			0.558064	0.0367541	0.00299273	0.00286368			0.558804	0.0368029	0.0029967	0.00286748
Sorghum BMR6	18379	18765			1	Bruno Godin		6167-031	2015-03-26	2015-03-31	11.302	10	8.4378	0.953644	20	0.163016	0.476822	0.358957	9.53644	Enzymatic Hydrolysis	CTec2	VCPI0007	48	5			5.33199	0.217377	0.0289341	0.0260578			0.533199	0.0217377	0.00289341	0.00260578			0.559118	0.0227943	0.00303405	0.00273245
Sorghum BMR12	18380	18766			1	Bruno Godin		6167-031	2015-03-26	2015-03-31	12.2171	10	8.262	1.00938	20	0.172543	0.504689	1.04887	10.0938	Enzymatic Hydrolysis	CTec2	VCPI0007	48	5			5.88678	0.264574	0.0281536	0.0269755			0.588678	0.0264574	0.00281536	0.00269755			0.583208	0.0262115	0.0027892	0.00267248
Sorghum wild	18382	18767			1	Bruno Godin		6167-031	2015-03-26	2015-03-31	10.9323	10	8.846	0.967074	20	0.165312	0.483537	0.0746376	9.67074	Enzymatic Hydrolysis	CTec2	VCPI0007	48	5			2.90078	0.0906329	0.0447399	0.0308908			0.290078	0.00906329	0.00447399	0.00308908			0.299954	0.00937187	0.00462631	0.00319425	.
Sorghum wild	18382	18768			1	Bruno Godin		6167-031	2015-03-26	2015-03-31	12.2245	10	8.0343	0.982154	20	0.16789	0.491077	1.11568	9.82154	Enzymatic Hydrolysis	CTec2	VCPI0007	48	5			5.34449	0.106594	0.0300676	0.0250747			0.534449	0.0106594	0.00300676	0.00250747			0.54416	0.0108531	0.0030614	0.00255303
Sorghum wild	18382	18769			1	Bruno Godin		6167-031	2015-03-26	2015-03-31	12.4505	10	7.7208	0.961277	20	0.164321	0.480639	1.23469	9.61277	Enzymatic Hydrolysis	CTec2	VCPI0007	48	5			4.81991	0.0963609	0.0342605	0.0165927			0.481991	0.00963609	0.00342605	0.00165927			0.501407	0.0100242	0.00356406	0.00172611
Sorghum Stacked	18381	18770			1	Bruno Godin		6167-031	2015-03-26	2015-03-31	10.7384	10	9.0334	0.970042	20	0.165819	0.485021	0.00374277	9.70042	Enzymatic Hydrolysis	CTec2	VCPI0007	48	5			5.65715	0.115857	0.0311414	0.0279494			0.565715	0.0115857	0.00311414	0.00279494			0.583186	0.0119435	0.00321032	0.00288126
Sorghum Stacked	18381	18771			1	Bruno Godin		6167-031	2015-03-26	2015-03-31	11.3507	10	8.7294	0.990848	20	0.169376	0.495424	0.501576	9.90848	Enzymatic Hydrolysis	CTec2	VCPI0007	48	5			5.32801	0.125261	0.0394492	0.0235794			0.532801	0.0125261	0.00394492	0.00235794			0.537722	0.0126418	0.00398136	0.00237971
Sorghum Stacked	18381	18772			1	Bruno Godin		6167-031	2015-03-26	2015-03-31	11.248	10	8.8981	1.00086	20	0.171087	0.500429	0.426128	10.0086	Enzymatic Hydrolysis	CTec2	VCPI0007	48	5			5.70397	0.101403	0.0343602	0.0310341			0.570397	0.0101403	0.00343602	0.00310341			0.569908	0.0101316	0.00343307	0.00310076
Sorghum BMR6	18379	18773			1	Bruno Godin		6167-031	2015-03-26	2015-03-31	11.071	10	7.8114	0.8648	20	0.147829	0.4324	0.245284	8.648	Enzymatic Hydrolysis	CTec2	VCPI0007	48	5			4.70399	0.0945045	0.0373772	0.0226153			0.470399	0.00945045	0.00373772	0.00226153			0.54394	0.0109279	0.00432206	0.00261509
Sorghum BMR12	18380	18774			1	Bruno Godin		6167-031	2015-03-26	2015-03-31	12.7835	10	7.6115	0.97302	20	0.166328	0.48651	1.45339	9.7302	Enzymatic Hydrolysis	CTec2	VCPI0007	48	5			5.61674	0.121658	0.0336652	0.0276228			0.561674	0.0121658	0.00336652	0.00276228			0.577248	0.0125031	0.00345987	0.00283887
P080828CS	P080828CS	P080828CS			1	Bruno Godin		6167-031	2015-03-26	2015-03-31	38.3985	10	2.5719	0.987572	20	0.168816	0.493786	6.62855	9.87572	Enzymatic Hydrolysis	CTec2	VCPI0007	48	5			5.9569	0.271551	0.0314654	0.0281812			0.59569	0.0271551	0.00314654	0.00281812			0.603186	0.0274968	0.00318614	0.00285359
P120927CS	P120927CS	P120927CS			1	Bruno Godin		6167-031	2015-03-26	2015-03-31	17.2017	10	5.6449	0.971019	20	0.165986	0.48551	3.40135	9.71019	Enzymatic Hydrolysis	CTec2	VCPI0007	48	5			6.17003	0.420101	0.0396496	0.0266149			0.617003	0.0420101	0.00396496	0.00266149			0.635418	0.043264	0.00408329	0.00274092
P080828CS	P080828CS	P080828CS			1	Bruno Godin		6167-031	2015-03-26	2015-03-31	38.3985	10	2.7995	1.07497	20	0.183755	0.537483	7.21515	10.7497	Enzymatic Hydrolysis	CTec2	VCPI0007	48	5			6.44942	0.244624	0.0302829	0.0294302			0.644942	0.0244624	0.00302829	0.00294302			0.599964	0.0227565	0.0028171	0.00273778

## Sheet: Digestion1WithOutDeacet59
Sample ID	Feedstock Tracking ID	Liquor Tracking ID	PT Solids Tracking ID	Experiment Process ID	Analyst	Material	TRB	Date	ASE 350	Oven Temp	Heat Time	Static Time	Catalyst	Catalyst Concentration	Cell Size	Cell Type	Instrument Mode	Solvent Volume	Catalyst Load (g/g)	Severity	pH	Log Severity	Combined Severity	ODW Biomass (g)	Mass Washed PT Solids (g)	Mass Liquor (g)	Normalized Liquor Volume (mL)	Dry Mass Washed Pretreated Solids (g)	Dry Weight of Liquor (g)	Solids % Whole Glucan	Solids % Whole Xylan	Solids % Starch	Solids % Sucrose	Solids % Acetate	Liquor Monomeric Glucose (g/L)	Liquor Total Glucose (g/L)	Liquor Monomeric Xylose (g/L)	Liquor Total Xylose (g/L)	Liquor Acetic Acid (g/L)	Liquor HMF (g/L)	Liquor Furfural (g/L)	% Monomeric Glucose Yield	% Monomeric Glucose Release	% Total Glucose Yield	% Total Glucose Release	% Monomeric Xylose Yield	% Monomeric Xylose Release	% Total Xylose Yield	% Total Xylose Release
Kramer 33a14	18378	19019	19038	B	Bruno Godin	Corn Stover	6167-050	2015-04-26	2	130	7	6	1% Sulfuric Acid	0.01	66	Zr	FV	40		45.863	0.99	1.66146	0.671462	4.00714	14.642	154.152	200	2.80675		33.846	23.4285	0.8	4.1	3.31203	0.5	0.86	0.794416	2.66264	0.432249	0.199805	0.333438		0.0247777		0.0428551		0.03965		0.132895
Kramer 33a14	18378	19020	19039	B	Bruno Godin	Corn Stover	6167-050	2015-04-26	2	130	7	6	1% Sulfuric Acid	0.01	66	Zr	FV	40		45.863	0.99	1.66146	0.671462	4.00047	14.792	154.664	200	2.8797		33.846	23.4285	0.8	4.1	3.31203	0.47	0.82	0.450013	2.16123	0.372859	0.199805	0.333438		0.0233587		0.0409887		0.022498		0.108049
Kramer 33a14	18378	19021	19040	B	Bruno Godin	Corn Stover	6167-050	2015-04-26	2	130	7	6	1% Sulfuric Acid	0.01	66	Zr	FV	40		45.863	0.99	1.66146	0.671462	4.00333	14.685	153.762	200	2.6702		33.846	23.4285	0.8	4.1	3.31203	0.48	0.83	0.656036	2.32332	0.387778	0.199805	0.333438		0.0238177		0.0414422		0.0327745		0.116069
Sorghum wild	18382	19022	19041	B	Bruno Godin	Sorghum	6167-050	2015-04-26	2	150	7	6	1% Sulfuric Acid	0.01	66	Zr	FV	40		177.966	0.99	2.25034	1.26034	4.01598	12.765	155.168	200	1.9316		24.2595	14.3731	3.12608	10.538	3.12056	1.77	2.7	1.47726	2.1924	0.343072	0.299224	0.344644		0.0881266		0.134484		0.0735692		0.109184
Sorghum wild	18382	19023	19042	B	Bruno Godin	Sorghum	6167-050	2015-04-26	2	150	7	6	1% Sulfuric Acid	0.01	66	Zr	FV	40		177.966	0.99	2.25034	1.26034	3.99868	12.565	155.761	200	1.91475		24.2595	14.3731	3.12608	10.538	3.12056	1.68	2.67	1.2208	1.93464	0.303445	0.287885	0.337785		0.0842117		0.133707		0.0610602		0.0967638
Sorghum wild	18382	19024	19043	B	Bruno Godin	Sorghum	6167-050	2015-04-26	2	150	7	6	1% Sulfuric Acid	0.01	66	Zr	FV	40		177.966	0.99	2.25034	1.26034	4.00541	12.594	154.972	200	1.92509		24.2595	14.3731	3.12608	10.538	3.12056	1.74	2.69	1.4423	2.14042	0.339462	0.300544	0.343917		0.0871244		0.134197		0.0720179		0.106876
Sorghum Stacked	18381	19025	19044	B	Bruno Godin	Sorghum	6167-050	2015-04-26	2	150	7	6	1% Sulfuric Acid	0.01	66	Zr	FV	40		177.966	0.99	2.25034	1.26034	3.98749	13.025	154.26	200	1.72504		25.16	14.97	2.8629	11.0198	2.26957	1.82	2.85	1.39973	2.25626	0.3551	0.311463	0.340285		0.0912584		0.142766		0.070206		0.113167
Sorghum Stacked	18381	19026	19045	B	Bruno Godin	Sorghum	6167-050	2015-04-26	2	150	7	6	1% Sulfuric Acid	0.01	66	Zr	FV	40		177.966	0.99	2.25034	1.26034	4.01151	13.501	151.9	200	1.75637		25.16	14.97	2.8629	11.0198	2.26957	1.87	2.87	1.4341	2.32208	0.367251	0.325641	0.341703		0.0932168		0.143109		0.0714993		0.115771
Sorghum Stacked	18381	19027	19046	B	Bruno Godin	Sorghum	6167-050	2015-04-26	2	150	7	6	1% Sulfuric Acid	0.01	66	Zr	FV	40		177.966	0.99	2.25034	1.26034	3.98653	12.932	152.569	200	1.73849		25.16	14.97	2.8629	11.0198	2.26957	1.78	2.81	1.33185	2.10336	0.362176	0.309243	0.342132		0.0893528		0.140989		0.0668173		0.105523
Sorghum BMR6	18379	19028	19047	B	Bruno Godin	Sorghum	6167-050	2015-04-26	2	150	7	6	1% Sulfuric Acid	0.01	66	Zr	FV	40		177.966	0.99	2.25034	1.26034	4.0232	13.884	151.063	200	1.81954		22.5992	13.5443	2.29084	9.69754	1.82375	1.66	2.66	1.35197	2.07126	0.341018	0.303619	0.34224		0.0827121		0.132379		0.0672087		0.102966
Sorghum BMR12	18380	19029	19048	B	Bruno Godin	Sorghum	6167-050	2015-04-26	2	150	7	6	1% Sulfuric Acid	0.01	66	Zr	FV	40		177.966	0.99	2.25034	1.26034	3.99365	12.974	153.031	200	1.90847		25.3254	16.3382	2.49846	7.51295	2.00168	1.41	2.13	1.63258	2.42207	0.40849	0.301934	0.350056		0.0706384		0.106625		0.0817586		0.121296
Sorghum wild	18382	19030	19049	B	Bruno Godin	Sorghum	6167-050	2015-04-26	2	160	7	6	1% Sulfuric Acid	0.01	66	Zr	FV	40		350.568	0.99	2.54477	1.55477	4.0227	12.534	152.272	200	1.66971		24.2595	14.3731	3.12608	10.538	3.12056	1.92	2.72	1.9723	2.80404	0.467061	0.357627	0.37332		0.0956514		0.135056		0.0980584		0.139411
Sorghum wild	18382	19031	19050	B	Bruno Godin	Sorghum	6167-050	2015-04-26	2	160	7	6	1% Sulfuric Acid	0.01	66	Zr	FV	40		350.568	0.99	2.54477	1.55477	4.01502	12.657	152.603	200	1.7385		24.2595	14.3731	3.12608	10.538	3.12056	1.89	2.65	1.69106	2.41537	0.438729	0.375482	0.385316		0.0943278		0.131857		0.0842369		0.120317
Sorghum wild	18382	19032	19051	B	Bruno Godin	Sorghum	6167-050	2015-04-26	2	160	7	6	1% Sulfuric Acid	0.01	66	Zr	FV	40		350.568	0.99	2.54477	1.55477	3.99868	12.599	151.87	200	1.7427		24.2595	14.3731	3.12608	10.538	3.12056	1.97	2.67	1.92573	2.66556	0.476992	0.393463	0.384533		0.0983245		0.133436		0.0963185		0.133322
Sorghum Stacked	18381	19033	19052	B	Bruno Godin	Sorghum	6167-050	2015-04-26	2	160	7	6	1% Sulfuric Acid	0.01	66	Zr	FV	40		350.568	0.99	2.54477	1.55477	3.9971	13.582	150.491	200	1.66239		25.16	14.97	2.8629	11.0198	2.26957	2	2.84	1.71531	2.5691	0.449985	0.372994	0.371566		0.100185		0.142241		0.085828		0.128548
Sorghum Stacked	18381	19034	19053	B	Bruno Godin	Sorghum	6167-050	2015-04-26	2	160	7	6	1% Sulfuric Acid	0.01	66	Zr	FV	40		350.568	0.99	2.54477	1.55477	3.98461	13.126	154.102	200	1.57468		25.16	14.97	2.8629	11.0198	2.26957	2	2.81	1.80319	2.55284	0.465955	0.385458	0.382383		0.10042		0.140925		0.0905079		0.128135
Sorghum Stacked	18381	19035	19054	B	Bruno Godin	Sorghum	6167-050	2015-04-26	2	160	7	6	1% Sulfuric Acid	0.01	66	Zr	FV	40		350.568	0.99	2.54477	1.55477	4.0067	13.275	153.478	200	1.64392		25.16	14.97	2.8629	11.0198	2.26957	2.02	2.87	1.78129	2.56326	0.448763	0.379711	0.372445		0.100691		0.143318		0.0889154		0.127949
Sorghum BMR6	18379	19036	19055	B	Bruno Godin	Sorghum	6167-050	2015-04-26	2	160	7	6	1% Sulfuric Acid	0.01	66	Zr	FV	40		350.568	0.99	2.54477	1.55477	3.99534	13.218	153.092	200	1.57296		22.5992	13.5443	2.29084	9.69754	1.82375	1.88	2.73	1.7087	2.60927	0.422535	0.367041	0.36787		0.0940889		0.136519		0.0855347		0.130615
Sorghum BMR12	18380	19037	19056	B	Bruno Godin	Sorghum	6167-050	2015-04-26	2	160	7	6	1% Sulfuric Acid	0.01	66	Zr	FV	40		350.568	0.99	2.54477	1.55477	4.02731	13.113	153.372	200	1.67897		25.3254	16.3382	2.49846	7.51295	2.00168	1.49	2.12	2.03746	3.05157	0.516933	0.333228	0.382486		0.0741508		0.105098		0.101182		0.151544
Kramer 33a14	18378	18697	18716	A	Bruno Godin	Corn Stover	6167-028	2015-03-23	2	130	7	6	1% Sulfuric Acid	0.01	66	Zr	FV	40		45.863	0.99	1.66146	0.671462	4.00895	13.915	166.367	200	2.92523		33.846	23.4285	0.8	4.1	3.31203	0.45	0.83	0.428704	2.03874	0.35725	0.192256	0.315874		0.0225076		0.0415404		0.0213873		0.101709
Kramer 33a14	18378	18698	18717	A	Bruno Godin	Corn Stover	6167-028	2015-03-23	2	130	7	6	1% Sulfuric Acid	0.01	66	Zr	FV	40		45.863	0.99	1.66146	0.671462	3.99079	14.062	164.674	200	2.6361		33.846	23.4285	0.8	4.1	3.31203	0.45	0.82	0.673997	2.29183	0.380584	0.192256	0.315874		0.0227675		0.0412845		0.0337776		0.114856
Kramer 33a14	18378	18699	18718	A	Bruno Godin	Corn Stover	6167-028	2015-03-23	2	130	7	6	1% Sulfuric Acid	0.01	66	Zr	FV	40		45.863	0.99	1.66146	0.671462	4.00895	14.242	161.509	200	2.72615		33.846	23.4285	0.8	4.1	3.31203	0.47	0.85	0.755356	2.49739	0.420244	0.192256	0.315874		0.0233292		0.0425865		0.0376835		0.124591
Sorghum wild	18382	18700	18719	A	Bruno Godin	Sorghum	6167-028	2015-03-23	2	150	7	6	1% Sulfuric Acid	0.01	66	Zr	FV	40		177.966	0.99	2.25034	1.26034	3.99929	12.306	163.482	200	1.92189		24.2595	14.3731	3.12608	10.538	3.12056	1.69	2.69	1.36185	2.16296	0.35849	0.275407	0.333178		0.0843463		0.134505		0.0681047		0.108167
Sorghum wild	18382	18701	18720	A	Bruno Godin	Sorghum	6167-028	2015-03-23	2	150	7	6	1% Sulfuric Acid	0.01	66	Zr	FV	40		177.966	0.99	2.25034	1.26034	4.00025	12.511	162.876	200	1.79308		24.2595	14.3731	3.12608	10.538	3.12056	1.7	2.68	1.37423	2.20158	0.363442	0.277748	0.329879		0.0849218		0.13421		0.0687074		0.110072
Sorghum wild	18382	18702	18721	A	Bruno Godin	Sorghum	6167-028	2015-03-23	2	150	7	6	1% Sulfuric Acid	0.01	66	Zr	FV	40		177.966	0.99	2.25034	1.26034	3.99833	12.71	162.989	200	1.87753		24.2595	14.3731	3.12608	10.538	3.12056	1.69	2.6	1.39993	2.07717	0.345996	0.280571	0.32408		0.0843435		0.130165		0.0700256		0.103902
Sorghum Stacked	18381	18703	18722	A	Bruno Godin	Sorghum	6167-028	2015-03-23	2	150	7	6	1% Sulfuric Acid	0.01	66	Zr	FV	40		177.966	0.99	2.25034	1.26034	4.00683	12.611	161.474	200	1.72828		25.16	14.97	2.8629	11.0198	2.26957	1.78	2.86	1.37467	2.1882	0.378576	0.281632	0.333982		0.0886672		0.142726		0.0686161		0.109224
Sorghum Stacked	18381	18704	18723	A	Bruno Godin	Sorghum	6167-028	2015-03-23	2	150	7	6	1% Sulfuric Acid	0.01	66	Zr	FV	40		177.966	0.99	2.25034	1.26034	4.01355	12.598	161.925	200	1.72182		25.16	14.97	2.8629	11.0198	2.26957	1.78	2.88	1.35313	2.21446	0.374878	0.294564	0.330119		0.088494		0.143438		0.067428		0.110349
Sorghum Stacked	18381	18705	18724	A	Bruno Godin	Sorghum	6167-028	2015-03-23	2	150	7	6	1% Sulfuric Acid	0.01	66	Zr	FV	40		177.966	0.99	2.25034	1.26034	4.01259	13.166	162	200	1.75885		25.16	14.97	2.8629	11.0198	2.26957	1.8	2.89	1.47888	2.2655	0.380575	0.288008	0.329645		0.0896168		0.14421		0.0737117		0.112919
Sorghum BMR6	18379	18706	18725	A	Bruno Godin	Sorghum	6167-028	2015-03-23	2	150	7	6	1% Sulfuric Acid	0.01	66	Zr	FV	40		177.966	0.99	2.25034	1.26034	3.99044	13.534	162.231	200	1.64829		22.5992	13.5443	2.29084	9.69754	1.82375	1.7	2.72	1.49509	2.2989	0.388339	0.299443	0.329266		0.0852283		0.136138		0.0749334		0.11522
Sorghum BMR12	18380	18707	18726	A	Bruno Godin	Sorghum	6167-028	2015-03-23	2	150	7	6	1% Sulfuric Acid	0.01	66	Zr	FV	40		177.966	0.99	2.25034	1.26034	4.00003	12.781	162.196	200	1.88009		25.3254	16.3382	2.49846	7.51295	2.00168	1.3	2.14	1.61798	2.46958	0.440195	0.257737	0.329802		0.0649963		0.106911		0.0808982		0.123478
Sorghum wild	18382	18708	18727	A	Bruno Godin	Sorghum	6167-028	2015-03-23	2	160	7	6	1% Sulfuric Acid	0.01	66	Zr	FV	40		350.568	0.99	2.54477	1.55477	3.98967	12.871	161.056	200	1.57639		24.2595	14.3731	3.12608	10.538	3.12056	1.89	2.7	2.25457	2.8409	0.503836	0.327006	0.374421		0.0947171		0.135308		0.113021		0.142413
Sorghum wild	18382	18709	18728	A	Bruno Godin	Sorghum	6167-028	2015-03-23	2	160	7	6	1% Sulfuric Acid	0.01	66	Zr	FV	40		350.568	0.99	2.54477	1.55477	3.99352	13.063	159.552	200	1.70213		24.2595	14.3731	3.12608	10.538	3.12056	1.83	2.67	1.90542	2.66588	0.473418	0.339332	0.364125		0.0918854		0.133707		0.0954254		0.13351
Sorghum wild	18382	18710	18729	A	Bruno Godin	Sorghum	6167-028	2015-03-23	2	160	7	6	1% Sulfuric Acid	0.01	66	Zr	FV	40		350.568	0.99	2.54477	1.55477	3.98679	12.346	160.908	200	1.67049		24.2595	14.3731	3.12608	10.538	3.12056	1.8	2.66	1.81749	2.51224	0.464881	0.329604	0.380177		0.0903815		0.133488		0.0911756		0.126028
Sorghum Stacked	18381	18711	18730	A	Bruno Godin	Sorghum	6167-028	2015-03-23	2	160	7	6	1% Sulfuric Acid	0.01	66	Zr	FV	40		350.568	0.99	2.54477	1.55477	3.99531	13.475	159.467	200	1.59735		25.16	14.97	2.8629	11.0198	2.26957	2.02	2.86	1.95078	2.71729	0.490154	0.369633	0.37063		0.101228		0.143317		0.0976536		0.136024
Sorghum Stacked	18381	18712	18731	A	Bruno Godin	Sorghum	6167-028	2015-03-23	2	160	7	6	1% Sulfuric Acid	0.01	66	Zr	FV	40		350.568	0.99	2.54477	1.55477	4.00779	13.386	158.816	200	1.64294		25.16	14.97	2.8629	11.0198	2.26957	1.92	2.86	1.821	2.58303	0.471656	0.326417	0.367913		0.0956975		0.142654		0.0908731		0.1289
Sorghum Stacked	18381	18713	18732	A	Bruno Godin	Sorghum	6167-028	2015-03-23	2	160	7	6	1% Sulfuric Acid	0.01	66	Zr	FV	40		350.568	0.99	2.54477	1.55477	4.00587	13.748	162.361	200	1.44355		25.16	14.97	2.8629	11.0198	2.26957	1.99	2.87	1.96069	2.79072	0.510887	0.366772	0.360245		0.0993748		0.143291		0.0978909		0.139332
Sorghum BMR6	18379	18714	18733	A	Bruno Godin	Sorghum	6167-028	2015-03-23	2	160	7	6	1% Sulfuric Acid	0.01	66	Zr	FV	40		350.568	0.99	2.54477	1.55477	3.99715	13.331	157.681	200	1.50576		22.5992	13.5443	2.29084	9.69754	1.82375	1.93	2.73	1.97053	2.64657	0.465262	0.347873	0.36638		0.0964588		0.136484		0.0985965		0.132423
Sorghum BMR12	18380	18715	18734	A	Bruno Godin	Sorghum	6167-028	2015-03-23	2	160	7	6	1% Sulfuric Acid	0.01	66	Zr	FV	40		350.568	0.99	2.54477	1.55477	3.99426	13.504	157.977	200	1.70664		25.3254	16.3382	2.49846	7.51295	2.00168	1.43	2.16	1.94522	2.86579	0.513932	0.300085	0.361681		0.071853		0.108294		0.0974009		0.143495
[truncated: 11 more columns]

## Sheet: Digestion2WithOutDeacet59
Sample ID	Feedstock Tracking ID	PT Solids Tracking ID (Parent)	EH Slurry Tracking ID	EH Liquor Tracking ID	Experiment #	Analyst	Material	TRB	Innoculation Date	t-final Date	% Solids of Wash Solids	% Solids of t0 EH Slurry	Wet Biomass (g)	Dry Biomass (g)	Enzyme Loading (g protein / g dry biomass)	Enzyme (mL)	1M Citrate Buffer	Water (mL)	Total Mass (g)	Experiment Type	Enzyme	Enzyme Lot #	Temp (deg C)	Time (Days)	Measured pH	Cellobiose (g/L)	Glucose (g/L)	Xylose (g/L)	Galactose (g/L)	Arabinose (g/L)	Fructose (g/L)	Cellobiose (g)	Glucose (g)	Xylose (g)	Galactose (g)	Arabinose (g)	Fructose (g)	Cellobiose (g) / Dry Biomass (g)	Glucose (g) / Dry Biomass (g)	Xylose (g) / Dry Biomass (g)	Galactose (g) / Dry Biomass (g)	Arabinose (g) / Dry Biomass (g)	Fructose (g) / Dry Biomass (g)
Kramer 33a14	18378	19038			B	Bruno Godin		6167-055	2015-04-28	2015-05-03	19.1692	10	5.0712	0.972108	20	0.166172	0.485223	3.8967	9.72108	Enzymatic Hydrolysis	CTec2	VCPI0007	48	5			3.39859	0.703271	0.0399284	0.00561585			0.339859	0.0703271	0.00399284	0.000561585			0.349611	0.072345	0.00410741	0.000577699
Kramer 33a14	18378	19039			B	Bruno Godin		6167-055	2015-04-28	2015-05-03	19.4679	10	4.9058	0.955058	20	0.163258	0.476713	3.90481	9.55058	Enzymatic Hydrolysis	CTec2	VCPI0007	48	5			2.96305	0.763776	0.045873	0.00561585			0.296305	0.0763776	0.0045873	0.000561585			0.310249	0.0799717	0.00480316	0.000588012
Kramer 33a14	18378	19040			B	Bruno Godin		6167-055	2015-04-28	2015-05-03	18.1832	10	5.3516	0.97309	20	0.16634	0.485713	3.62536	9.7309	Enzymatic Hydrolysis	CTec2	VCPI0007	48	5			3.33351	0.804758	0.0436909	0.00561585			0.333351	0.0804758	0.00436909	0.000561585			0.342569	0.0827013	0.00448992	0.000577115
Sorghum wild	18382	19041			B	Bruno Godin		6167-055	2015-04-28	2015-05-03	15.132	10	6.2772	0.949865	20	0.16237	0.474121	2.48551	9.49865	Enzymatic Hydrolysis	CTec2	VCPI0007	48	5			3.21581	0.459902	0.0343097	0.00561585			0.321581	0.0459902	0.00343097	0.000561585			0.338554	0.0484176	0.00361206	0.000591226
Sorghum wild	18382	19042			B	Bruno Godin		6167-055	2015-04-28	2015-05-03	15.2387	10	6.1877	0.942928	20	0.161184	0.470658	2.51101	9.42928	Enzymatic Hydrolysis	CTec2	VCPI0007	48	5			2.96322	0.502314	0.0360083	0.00561585			0.296322	0.0502314	0.00360083	0.000561585			0.314257	0.0532717	0.00381878	0.000595576
Sorghum wild	18382	19043			B	Bruno Godin		6167-055	2015-04-28	2015-05-03	15.2857	10	6.4253	0.982154	20	0.16789	0.490238	2.63528	9.82154	Enzymatic Hydrolysis	CTec2	VCPI0007	48	5			3.28213	0.487006	0.0353896	0.00561585			0.328213	0.0487006	0.00353896	0.000561585			0.334177	0.0495855	0.00360326	0.000571789
Sorghum Stacked	18381	19044			B	Bruno Godin		6167-055	2015-04-28	2015-05-03	13.244	10	7.4568	0.987582	20	0.168817	0.492947	1.65386	9.87582	Enzymatic Hydrolysis	CTec2	VCPI0007	48	5			4.23268	0.738022	0.0409778	0.0338044			0.423268	0.0738022	0.00409778	0.00338044			0.42859	0.0747302	0.0041493	0.00342295
Sorghum Stacked	18381	19045			B	Bruno Godin		6167-055	2015-04-28	2015-05-03	13.0092	10	7.3346	0.95417	20	0.163106	0.476269	1.46782	9.5417	Enzymatic Hydrolysis	CTec2	VCPI0007	48	5			4.13156	0.701242	0.0417879	0.00561585			0.413156	0.0701242	0.00417879	0.000561585			0.433	0.0734924	0.0043795	0.000588559
Sorghum Stacked	18381	19046			B	Bruno Godin		6167-055	2015-04-28	2015-05-03	13.4434	10	7.3618	0.989673	20	0.169175	0.49399	1.76814	9.89673	Enzymatic Hydrolysis	CTec2	VCPI0007	48	5			4.17197	0.785345	0.0434695	0.0367175			0.417197	0.0785345	0.00434695	0.00367175			0.42155	0.079354	0.00439231	0.00371007
Sorghum BMR6	18379	19047			B	Bruno Godin		6167-055	2015-04-28	2015-05-03	13.1053	10	7.3055	0.957409	20	0.16366	0.477886	1.52681	9.57409	Enzymatic Hydrolysis	CTec2	VCPI0007	48	5			3.70106	0.573416	0.0380545	0.00561585			0.370106	0.0573416	0.00380545	0.000561585			0.38657	0.0598924	0.00397474	0.000586568
Sorghum BMR12	18380	19048			B	Bruno Godin		6167-055	2015-04-28	2015-05-03	14.71	10	6.3982	0.941174	20	0.160884	0.469783	2.28433	9.41174	Enzymatic Hydrolysis	CTec2	VCPI0007	48	5			3.90594	0.646372	0.0388895	0.00561585			0.390594	0.0646372	0.00388895	0.000561585			0.415007	0.0686772	0.00413202	0.000596686
Sorghum wild	18382	19049			B	Bruno Godin		6167-055	2015-04-28	2015-05-03	13.3215	10	7.5165	1.00131	20	0.171164	0.499798	1.72078	10.0131	Enzymatic Hydrolysis	CTec2	VCPI0007	48	5			4.69474	0.372215	0.0343999	0.00561585			0.469474	0.0372215	0.00343999	0.000561585			0.468861	0.0371729	0.00343549	0.000560852
Sorghum wild	18382	19050			B	Bruno Godin		6167-055	2015-04-28	2015-05-03	13.7355	10	7.2113	0.990506	20	0.169317	0.494407	1.92633	9.90506	Enzymatic Hydrolysis	CTec2	VCPI0007	48	5			4.10713	0.458942	0.0360624	0.00561585			0.410713	0.0458942	0.00360624	0.000561585			0.414649	0.0463341	0.0036408	0.000566968
Sorghum wild	18382	19051			B	Bruno Godin		6167-055	2015-04-28	2015-05-03	13.8321	10	7.0788	0.979143	20	0.167375	0.488735	1.95401	9.79143	Enzymatic Hydrolysis	CTec2	VCPI0007	48	5			4.33546	0.373656	0.033748	0.00561585			0.433546	0.0373656	0.0033748	0.000561585			0.442781	0.0381615	0.00344669	0.000573548
Sorghum Stacked	18381	19052			B	Bruno Godin		6167-055	2015-04-28	2015-05-03	12.2397	10	7.926	0.970115	20	0.165832	0.484228	1.02352	9.70115	Enzymatic Hydrolysis	CTec2	VCPI0007	48	5			4.76263	0.562911	0.0397617	0.00561585			0.476263	0.0562911	0.00397617	0.000561585			0.490934	0.0580251	0.00409866	0.000578885
Sorghum Stacked	18381	19053			B	Bruno Godin		6167-055	2015-04-28	2015-05-03	11.9967	10	8.1014	0.971897	20	0.166136	0.485118	0.86456	9.71897	Enzymatic Hydrolysis	CTec2	VCPI0007	48	5			4.88555	0.56725	0.0399729	0.00561585			0.488555	0.056725	0.00399729	0.000561585			0.502682	0.0583653	0.00411288	0.000577824
Sorghum Stacked	18381	19054			B	Bruno Godin		6167-055	2015-04-28	2015-05-03	12.3836	10	7.7838	0.963916	20	0.164772	0.481134	1.10853	9.63916	Enzymatic Hydrolysis	CTec2	VCPI0007	48	5			4.74155	0.572724	0.0383029	0.00561585			0.474155	0.0572724	0.00383029	0.000561585			0.491905	0.0594164	0.00397367	0.000582608
Sorghum BMR6	18379	19055			B	Bruno Godin		6167-055	2015-04-28	2015-05-03	11.9001	10	8.3653	0.99548	20	0.170168	0.496889	0.818216	9.9548	Enzymatic Hydrolysis	CTec2	VCPI0007	48	5			4.90659	0.42822	0.0381961	0.00561585			0.490659	0.042822	0.00381961	0.000561585			0.492887	0.0430164	0.00383695	0.000564135
Sorghum BMR12	18380	19056			B	Bruno Godin		6167-055	2015-04-28	2015-05-03	12.8039	10	7.6177	0.975362	20	0.166729	0.486847	1.38022	9.75362	Enzymatic Hydrolysis	CTec2	VCPI0007	48	5			5.17138	0.495069	0.0387617	0.00561585			0.517138	0.0495069	0.00387617	0.000561585			0.530201	0.0507574	0.00397408	0.000575771
P080828CS	P080828CS	P080828CS			B	Bruno Godin		6167-055	2015-04-28	2015-05-03	38.5892	10	2.5789	0.995177	20	0.170116	0.496738	6.60182	9.95177	Enzymatic Hydrolysis	CTec2	VCPI0007	48	5			5.89258	0.212145	0.0367973	0.00561585			0.589258	0.0212145	0.00367973	0.000561585			0.592114	0.0213173	0.00369756	0.000564307
P120927CS	P120927CS	P120927CS			B	Bruno Godin		6167-055	2015-04-28	2015-05-03	16.523	10	6.0581	1.00098	20	0.171108	0.499634	3.17615	10.0098	Enzymatic Hydrolysis	CTec2	VCPI0007	48	5			5.88391	0.389467	0.049232	0.0442598			0.588391	0.0389467	0.0049232	0.00442598			0.587816	0.0389086	0.00491839	0.00442165
Kramer 33a14	18378	18716			A	Bruno Godin		6167-029	2015-03-26	2015-03-31	21.0222	10	4.8765	1.02515	20	0.175239	0.512573	4.57981	10.2515	Enzymatic Hydrolysis	CTec2	VCPI0007	48	5			3.70101	0.904453	0.0429857	0.0407756			0.370101	0.0904453	0.00429857	0.00407756			0.361023	0.0882268	0.00419313	0.00397755	.
Kramer 33a14	18378	18717			A	Bruno Godin		6167-029	2015-03-26	2015-03-31	18.7463	10	5.521	1.03498	20	0.17692	0.517491	4.02604	10.3498	Enzymatic Hydrolysis	CTec2	VCPI0007	48	5			4.19579	0.899341	0.0406355	0.03785			0.419579	0.0899341	0.00406355	0.003785			0.405398	0.0868944	0.0039262	0.00365707	.
Kramer 33a14	18378	18718			A	Bruno Godin		6167-029	2015-03-26	2015-03-31	19.1416	10	5.0546	0.967531	20	0.16539	0.483766	3.87026	9.67531	Enzymatic Hydrolysis	CTec2	VCPI0007	48	5			3.95934	0.83183	0.0390492	0.0372471			0.395934	0.083183	0.00390492	0.00372471			0.409221	0.0859744	0.00403596	0.00384971	.
Sorghum wild	18382	18719			A	Bruno Godin		6167-029	2015-03-26	2015-03-31	15.6175	10	6.6251	1.03468	20	0.176868	0.517338	2.91913	10.3468	Enzymatic Hydrolysis	CTec2	VCPI0007	48	5			3.9342	0.582492	0.0369421	0.0396275			0.39342	0.0582492	0.00369421	0.00396275			0.380234	0.056297	0.0035704	0.00382994	.
Sorghum wild	18382	18720			A	Bruno Godin		6167-029	2015-03-26	2015-03-31	14.3321	10	6.9243	0.992395	20	0.16964	0.496197	2.22991	9.92395	Enzymatic Hydrolysis	CTec2	VCPI0007	48	5			3.46042	0.53012	0.0306056	0.0265748			0.346042	0.053012	0.00306056	0.00265748			0.348694	0.0534183	0.00308401	0.00267785
Sorghum wild	18382	18721			A	Bruno Godin		6167-029	2015-03-26	2015-03-31	14.772	10	6.8526	1.01227	20	0.173037	0.506134	2.48493	10.1227	Enzymatic Hydrolysis	CTec2	VCPI0007	48	5			3.57648	0.569656	0.0324021	0.0323162			0.357648	0.0569656	0.00324021	0.00323162			0.353313	0.0562752	0.00320094	0.00319245
Sorghum Stacked	18381	18722			A	Bruno Godin		6167-029	2015-03-26	2015-03-31	13.7045	10	7.2279	0.99055	20	0.169325	0.495275	1.90929	9.9055	Enzymatic Hydrolysis	CTec2	VCPI0007	48	5			4.22896	0.805453	0.0317948	0.0311438			0.422896	0.0805453	0.00317948	0.00311438			0.426931	0.0813137	0.00320982	0.00314409
Sorghum Stacked	18381	18723			A	Bruno Godin		6167-029	2015-03-26	2015-03-31	13.6674	10	7.4337	1.01599	20	0.173674	0.507996	1.93817	10.1599	Enzymatic Hydrolysis	CTec2	VCPI0007	48	5			4.46053	0.811345	0.0325278	0.0314724			0.446053	0.0811345	0.00325278	0.00314724			0.439032	0.0798574	0.00320158	0.0030977
Sorghum Stacked	18381	18724			A	Bruno Godin		6167-029	2015-03-26	2015-03-31	13.359	10	7.6703	1.02468	20	0.175159	0.512339	1.78171	10.2468	Enzymatic Hydrolysis	CTec2	VCPI0007	48	5			4.42634	0.773218	0.031693	0.0289031			0.442634	0.0773218	0.0031693	0.00289031			0.431973	0.0754595	0.00309297	0.0028207
Sorghum BMR6	18379	18725			A	Bruno Godin		6167-029	2015-03-26	2015-03-31	12.1789	10	8.2322	1.00259	20	0.171383	0.501294	1.01603	10.0259	Enzymatic Hydrolysis	CTec2	VCPI0007	48	5			4.32187	0.555285	0.029373	0.0331335			0.432187	0.0555285	0.0029373	0.00331335			0.431072	0.0553851	0.00292972	0.0033048
Sorghum BMR12	18380	18726			A	Bruno Godin		6167-029	2015-03-26	2015-03-31	14.71	10	6.6382	0.976482	20	0.16692	0.488241	2.36922	9.76482	Enzymatic Hydrolysis	CTec2	VCPI0007	48	5			4.20618	0.666345	0.0298629	0.0268963			0.420618	0.0666345	0.00298629	0.00268963			0.430749	0.0682393	0.00305822	0.00275441
Sorghum wild	18382	18727			A	Bruno Godin		6167-029	2015-03-26	2015-03-31	12.2476	10	8.1752	1.00127	20	0.171157	0.500634	1.06085	10.0127	Enzymatic Hydrolysis	CTec2	VCPI0007	48	5			5.11212	0.26275	0.0136495	0.0253911			0.511212	0.026275	0.00136495	0.00253911			0.510565	0.0262418	0.00136322	0.00253589
Sorghum wild	18382	18728			A	Bruno Godin		6167-029	2015-03-26	2015-03-31	13.0302	10	7.3438	0.956911	20	0.163575	0.478456	1.48309	9.56911	Enzymatic Hydrolysis	CTec2	VCPI0007	48	5			4.40712	0.351583	0.0200249	0.022751			0.440712	0.0351583	0.00200249	0.0022751			0.460557	0.0367415	0.00209266	0.00237754
Sorghum wild	18382	18729			A	Bruno Godin		6167-029	2015-03-26	2015-03-31	13.5307	10	7.2536	0.98146	20	0.167771	0.49073	1.79974	9.8146	Enzymatic Hydrolysis	CTec2	VCPI0007	48	5			4.41238	0.37613	0.0295602	0.0248026			0.441238	0.037613	0.00295602	0.00248026			0.449574	0.0383235	0.00301186	0.00252711
Sorghum Stacked	18381	18730			A	Bruno Godin		6167-029	2015-03-26	2015-03-31	11.8542	10	8.5047	1.00816	20	0.172336	0.504082	0.794958	10.0816	Enzymatic Hydrolysis	CTec2	VCPI0007	48	5			5.3089	0.434192	0.0318446	0.028793			0.53089	0.0434192	0.00318446	0.0028793			0.526591	0.0430676	0.00315868	0.00285599
Sorghum Stacked	18381	18731			A	Bruno Godin		6167-029	2015-03-26	2015-03-31	12.2736	10	7.9469	0.975368	20	0.16673	0.487684	1.05025	9.75368	Enzymatic Hydrolysis	CTec2	VCPI0007	48	5			4.87616	0.499232	0.0298413	0.027774			0.487616	0.0499232	0.00298413	0.0027774			0.49993	0.051184	0.00305949	0.00284754
Sorghum Stacked	18381	18732			A	Bruno Godin		6167-029	2015-03-26	2015-03-31	10.5001	10	9.4495	0.992206	20	0.169608	0.496103	-0.297039	9.92206	Enzymatic Hydrolysis	CTec2	VCPI0007	48	5			5.74626	0.445164	0.0331	0.0325242			0.574626	0.0445164	0.00331	0.00325242			0.57914	0.0448661	0.003336	0.00327797
Sorghum BMR6	18379	18733			A	Bruno Godin		6167-029	2015-03-26	2015-03-31	11.2952	10	8.587	0.969915	20	0.165797	0.484957	0.359843	9.69915	Enzymatic Hydrolysis	CTec2	VCPI0007	48	5			5.12498	0.349559	0.027342	0.0285038			0.512498	0.0349559	0.0027342	0.00285038			0.528395	0.0360402	0.00281901	0.0029388
Sorghum BMR12	18380	18734			A	Bruno Godin		6167-029	2015-03-26	2015-03-31	12.638	10	8.1691	1.03241	20	0.176481	0.516207	1.35426	10.3241	Enzymatic Hydrolysis	CTec2	VCPI0007	48	5			5.2522	0.550912	0.0309934	0.0278868			0.52522	0.0550912	0.00309934	0.00278868			0.50873	0.0533616	0.00300203	0.00270113
P080828CS	P080828CS	P080828CS			A	Bruno Godin		6167-029	2015-03-26	2015-03-31	38.3985	10	2.5719	0.987572	20	0.168816	0.493786	6.53782	9.87572	Enzymatic Hydrolysis	CTec2	VCPI0007	48	5			5.9569	0.271551	0.0314654	0.0281812			0.59569	0.0271551	0.00314654	0.00281812			0.603186	0.0274968	0.00318614	0.00285359
P120927CS	P120927CS	P120927CS			A	Bruno Godin		6167-029	2015-03-26	2015-03-31	17.2017	10	5.6449	0.971019	20	0.165986	0.48551	3.31213	9.71019	Enzymatic Hydrolysis	CTec2	VCPI0007	48	5			6.17003	0.420101	0.0396496	0.0266149			0.617003	0.0420101	0.00396496	0.00266149			0.635418	0.043264	0.00408329	0.00274092
