# Supplementary material for: Improved sugar yields from biomass sorghum feedstocks: comparing low-lignin mutants and pretreatment chemistries
Source: Biotechnol Biofuels. 2016 Nov 21;9:251. doi: 10.1186/s13068-016-0667-y (PMC5117605; doi:10.1186/s13068-016-0667-y)
Supplement: Supplementary file 5 — Additional file 5. Primary experimental data for ASE350 deacetylation experiments. [file 13068_2016_667_MOESM5_ESM.xlsx]

## Sheet: Digestion1WithOutDeacet
Sample ID	Feedstock Tracking ID	Liquor Tracking ID	PT Solids Tracking ID	Experiment Process ID	Analyst	Material	TRB	Date	ASE 350	Oven Temp	Heat Time	Static Time	Catalyst	Catalyst Concentration	Cell Size	Cell Type	Instrument Mode	Solvent Volume	Catalyst Load (g/g)	Severity	pH	Log Severity	Combined Severity	ODW Biomass (g)	Mass Washed PT Solids (g)	Mass Liquor (g)	Normalized Liquor Volume (mL)	Dry Mass Washed Pretreated Solids (g)	Dry Weight of Liquor (g)	Solids % Whole Glucan	Solids % Whole Xylan	Solids % Starch	Solids % Sucrose	Solids % Acetate	Liquor Monomeric Glucose (g/L)	Liquor Total Glucose (g/L)	Liquor Monomeric Xylose (g/L)	Liquor Total Xylose (g/L)	Liquor Acetic Acid (g/L)	Liquor HMF (g/L)	Liquor Furfural (g/L)	% Monomeric Glucose Yield	% Monomeric Glucose Release	% Total Glucose Yield	% Total Glucose Release	% Monomeric Xylose Yield	% Monomeric Xylose Release	% Total Xylose Yield	% Total Xylose Release
Kramer 33a14	18378	19019	19038	B	Bruno Godin	Corn Stover	6167-050	2015-04-26	2	130	7	6	1% Sulfuric Acid	0.01	66	Zr	FV	40		45.863	0.99	1.66146	0.671462	4.00714	14.642	154.152	200	2.80675		33.846	23.4285	0.8	4.1	3.31203	0.5	0.86	0.794416	2.66264	0.432249	0.199805	0.333438		0.0247777		0.0428551		0.03965		0.132895
Kramer 33a14	18378	19020	19039	B	Bruno Godin	Corn Stover	6167-050	2015-04-26	2	130	7	6	1% Sulfuric Acid	0.01	66	Zr	FV	40		45.863	0.99	1.66146	0.671462	4.00047	14.792	154.664	200	2.8797		33.846	23.4285	0.8	4.1	3.31203	0.47	0.82	0.450013	2.16123	0.372859	0.199805	0.333438		0.0233587		0.0409887		0.022498		0.108049
Kramer 33a14	18378	19021	19040	B	Bruno Godin	Corn Stover	6167-050	2015-04-26	2	130	7	6	1% Sulfuric Acid	0.01	66	Zr	FV	40		45.863	0.99	1.66146	0.671462	4.00333	14.685	153.762	200	2.6702		33.846	23.4285	0.8	4.1	3.31203	0.48	0.83	0.656036	2.32332	0.387778	0.199805	0.333438		0.0238177		0.0414422		0.0327745		0.116069
Sorghum wild	18382	19022	19041	B	Bruno Godin	Sorghum	6167-050	2015-04-26	2	150	7	6	1% Sulfuric Acid	0.01	66	Zr	FV	40		177.966	0.99	2.25034	1.26034	4.01598	12.765	155.168	200	1.9316		24.2595	14.3731	3.12608	10.538	3.12056	1.77	2.7	1.47726	2.1924	0.343072	0.299224	0.344644		0.0881266		0.134484		0.0735692		0.109184
Sorghum wild	18382	19023	19042	B	Bruno Godin	Sorghum	6167-050	2015-04-26	2	150	7	6	1% Sulfuric Acid	0.01	66	Zr	FV	40		177.966	0.99	2.25034	1.26034	3.99868	12.565	155.761	200	1.91475		24.2595	14.3731	3.12608	10.538	3.12056	1.68	2.67	1.2208	1.93464	0.303445	0.287885	0.337785		0.0842117		0.133707		0.0610602		0.0967638
Sorghum wild	18382	19024	19043	B	Bruno Godin	Sorghum	6167-050	2015-04-26	2	150	7	6	1% Sulfuric Acid	0.01	66	Zr	FV	40		177.966	0.99	2.25034	1.26034	4.00541	12.594	154.972	200	1.92509		24.2595	14.3731	3.12608	10.538	3.12056	1.74	2.69	1.4423	2.14042	0.339462	0.300544	0.343917		0.0871244		0.134197		0.0720179		0.106876
Sorghum Stacked	18381	19025	19044	B	Bruno Godin	Sorghum	6167-050	2015-04-26	2	150	7	6	1% Sulfuric Acid	0.01	66	Zr	FV	40		177.966	0.99	2.25034	1.26034	3.98749	13.025	154.26	200	1.72504		25.16	14.97	2.8629	11.0198	2.26957	1.82	2.85	1.39973	2.25626	0.3551	0.311463	0.340285		0.0912584		0.142766		0.070206		0.113167
Sorghum Stacked	18381	19026	19045	B	Bruno Godin	Sorghum	6167-050	2015-04-26	2	150	7	6	1% Sulfuric Acid	0.01	66	Zr	FV	40		177.966	0.99	2.25034	1.26034	4.01151	13.501	151.9	200	1.75637		25.16	14.97	2.8629	11.0198	2.26957	1.87	2.87	1.4341	2.32208	0.367251	0.325641	0.341703		0.0932168		0.143109		0.0714993		0.115771
Sorghum Stacked	18381	19027	19046	B	Bruno Godin	Sorghum	6167-050	2015-04-26	2	150	7	6	1% Sulfuric Acid	0.01	66	Zr	FV	40		177.966	0.99	2.25034	1.26034	3.98653	12.932	152.569	200	1.73849		25.16	14.97	2.8629	11.0198	2.26957	1.78	2.81	1.33185	2.10336	0.362176	0.309243	0.342132		0.0893528		0.140989		0.0668173		0.105523
Sorghum BMR6	18379	19028	19047	B	Bruno Godin	Sorghum	6167-050	2015-04-26	2	150	7	6	1% Sulfuric Acid	0.01	66	Zr	FV	40		177.966	0.99	2.25034	1.26034	4.0232	13.884	151.063	200	1.81954		22.5992	13.5443	2.29084	9.69754	1.82375	1.66	2.66	1.35197	2.07126	0.341018	0.303619	0.34224		0.0827121		0.132379		0.0672087		0.102966
Sorghum BMR12	18380	19029	19048	B	Bruno Godin	Sorghum	6167-050	2015-04-26	2	150	7	6	1% Sulfuric Acid	0.01	66	Zr	FV	40		177.966	0.99	2.25034	1.26034	3.99365	12.974	153.031	200	1.90847		25.3254	16.3382	2.49846	7.51295	2.00168	1.41	2.13	1.63258	2.42207	0.40849	0.301934	0.350056		0.0706384		0.106625		0.0817586		0.121296
Sorghum wild	18382	19030	19049	B	Bruno Godin	Sorghum	6167-050	2015-04-26	2	160	7	6	1% Sulfuric Acid	0.01	66	Zr	FV	40		350.568	0.99	2.54477	1.55477	4.0227	12.534	152.272	200	1.66971		24.2595	14.3731	3.12608	10.538	3.12056	1.92	2.72	1.9723	2.80404	0.467061	0.357627	0.37332		0.0956514		0.135056		0.0980584		0.139411
Sorghum wild	18382	19031	19050	B	Bruno Godin	Sorghum	6167-050	2015-04-26	2	160	7	6	1% Sulfuric Acid	0.01	66	Zr	FV	40		350.568	0.99	2.54477	1.55477	4.01502	12.657	152.603	200	1.7385		24.2595	14.3731	3.12608	10.538	3.12056	1.89	2.65	1.69106	2.41537	0.438729	0.375482	0.385316		0.0943278		0.131857		0.0842369		0.120317
Sorghum wild	18382	19032	19051	B	Bruno Godin	Sorghum	6167-050	2015-04-26	2	160	7	6	1% Sulfuric Acid	0.01	66	Zr	FV	40		350.568	0.99	2.54477	1.55477	3.99868	12.599	151.87	200	1.7427		24.2595	14.3731	3.12608	10.538	3.12056	1.97	2.67	1.92573	2.66556	0.476992	0.393463	0.384533		0.0983245		0.133436		0.0963185		0.133322
Sorghum Stacked	18381	19033	19052	B	Bruno Godin	Sorghum	6167-050	2015-04-26	2	160	7	6	1% Sulfuric Acid	0.01	66	Zr	FV	40		350.568	0.99	2.54477	1.55477	3.9971	13.582	150.491	200	1.66239		25.16	14.97	2.8629	11.0198	2.26957	2	2.84	1.71531	2.5691	0.449985	0.372994	0.371566		0.100185		0.142241		0.085828		0.128548
Sorghum Stacked	18381	19034	19053	B	Bruno Godin	Sorghum	6167-050	2015-04-26	2	160	7	6	1% Sulfuric Acid	0.01	66	Zr	FV	40		350.568	0.99	2.54477	1.55477	3.98461	13.126	154.102	200	1.57468		25.16	14.97	2.8629	11.0198	2.26957	2	2.81	1.80319	2.55284	0.465955	0.385458	0.382383		0.10042		0.140925		0.0905079		0.128135
Sorghum Stacked	18381	19035	19054	B	Bruno Godin	Sorghum	6167-050	2015-04-26	2	160	7	6	1% Sulfuric Acid	0.01	66	Zr	FV	40		350.568	0.99	2.54477	1.55477	4.0067	13.275	153.478	200	1.64392		25.16	14.97	2.8629	11.0198	2.26957	2.02	2.87	1.78129	2.56326	0.448763	0.379711	0.372445		0.100691		0.143318		0.0889154		0.127949
Sorghum BMR6	18379	19036	19055	B	Bruno Godin	Sorghum	6167-050	2015-04-26	2	160	7	6	1% Sulfuric Acid	0.01	66	Zr	FV	40		350.568	0.99	2.54477	1.55477	3.99534	13.218	153.092	200	1.57296		22.5992	13.5443	2.29084	9.69754	1.82375	1.88	2.73	1.7087	2.60927	0.422535	0.367041	0.36787		0.0940889		0.136519		0.0855347		0.130615
Sorghum BMR12	18380	19037	19056	B	Bruno Godin	Sorghum	6167-050	2015-04-26	2	160	7	6	1% Sulfuric Acid	0.01	66	Zr	FV	40		350.568	0.99	2.54477	1.55477	4.02731	13.113	153.372	200	1.67897		25.3254	16.3382	2.49846	7.51295	2.00168	1.49	2.12	2.03746	3.05157	0.516933	0.333228	0.382486		0.0741508		0.105098		0.101182		0.151544
Kramer 33a14	18378	18697	18716	A	Bruno Godin	Corn Stover	6167-028	2015-03-23	2	130	7	6	1% Sulfuric Acid	0.01	66	Zr	FV	40		45.863	0.99	1.66146	0.671462	4.00895	13.915	166.367	200	2.92523		33.846	23.4285	0.8	4.1	3.31203	0.45	0.83	0.428704	2.03874	0.35725	0.192256	0.315874		0.0225076		0.0415404		0.0213873		0.101709
Kramer 33a14	18378	18698	18717	A	Bruno Godin	Corn Stover	6167-028	2015-03-23	2	130	7	6	1% Sulfuric Acid	0.01	66	Zr	FV	40		45.863	0.99	1.66146	0.671462	3.99079	14.062	164.674	200	2.6361		33.846	23.4285	0.8	4.1	3.31203	0.45	0.82	0.673997	2.29183	0.380584	0.192256	0.315874		0.0227675		0.0412845		0.0337776		0.114856
Kramer 33a14	18378	18699	18718	A	Bruno Godin	Corn Stover	6167-028	2015-03-23	2	130	7	6	1% Sulfuric Acid	0.01	66	Zr	FV	40		45.863	0.99	1.66146	0.671462	4.00895	14.242	161.509	200	2.72615		33.846	23.4285	0.8	4.1	3.31203	0.47	0.85	0.755356	2.49739	0.420244	0.192256	0.315874		0.0233292		0.0425865		0.0376835		0.124591
Sorghum wild	18382	18700	18719	A	Bruno Godin	Sorghum	6167-028	2015-03-23	2	150	7	6	1% Sulfuric Acid	0.01	66	Zr	FV	40		177.966	0.99	2.25034	1.26034	3.99929	12.306	163.482	200	1.92189		24.2595	14.3731	3.12608	10.538	3.12056	1.69	2.69	1.36185	2.16296	0.35849	0.275407	0.333178		0.0843463		0.134505		0.0681047		0.108167
Sorghum wild	18382	18701	18720	A	Bruno Godin	Sorghum	6167-028	2015-03-23	2	150	7	6	1% Sulfuric Acid	0.01	66	Zr	FV	40		177.966	0.99	2.25034	1.26034	4.00025	12.511	162.876	200	1.79308		24.2595	14.3731	3.12608	10.538	3.12056	1.7	2.68	1.37423	2.20158	0.363442	0.277748	0.329879		0.0849218		0.13421		0.0687074		0.110072
Sorghum wild	18382	18702	18721	A	Bruno Godin	Sorghum	6167-028	2015-03-23	2	150	7	6	1% Sulfuric Acid	0.01	66	Zr	FV	40		177.966	0.99	2.25034	1.26034	3.99833	12.71	162.989	200	1.87753		24.2595	14.3731	3.12608	10.538	3.12056	1.69	2.6	1.39993	2.07717	0.345996	0.280571	0.32408		0.0843435		0.130165		0.0700256		0.103902
Sorghum Stacked	18381	18703	18722	A	Bruno Godin	Sorghum	6167-028	2015-03-23	2	150	7	6	1% Sulfuric Acid	0.01	66	Zr	FV	40		177.966	0.99	2.25034	1.26034	4.00683	12.611	161.474	200	1.72828		25.16	14.97	2.8629	11.0198	2.26957	1.78	2.86	1.37467	2.1882	0.378576	0.281632	0.333982		0.0886672		0.142726		0.0686161		0.109224
Sorghum Stacked	18381	18704	18723	A	Bruno Godin	Sorghum	6167-028	2015-03-23	2	150	7	6	1% Sulfuric Acid	0.01	66	Zr	FV	40		177.966	0.99	2.25034	1.26034	4.01355	12.598	161.925	200	1.72182		25.16	14.97	2.8629	11.0198	2.26957	1.78	2.88	1.35313	2.21446	0.374878	0.294564	0.330119		0.088494		0.143438		0.067428		0.110349
Sorghum Stacked	18381	18705	18724	A	Bruno Godin	Sorghum	6167-028	2015-03-23	2	150	7	6	1% Sulfuric Acid	0.01	66	Zr	FV	40		177.966	0.99	2.25034	1.26034	4.01259	13.166	162	200	1.75885		25.16	14.97	2.8629	11.0198	2.26957	1.8	2.89	1.47888	2.2655	0.380575	0.288008	0.329645		0.0896168		0.14421		0.0737117		0.112919
Sorghum BMR6	18379	18706	18725	A	Bruno Godin	Sorghum	6167-028	2015-03-23	2	150	7	6	1% Sulfuric Acid	0.01	66	Zr	FV	40		177.966	0.99	2.25034	1.26034	3.99044	13.534	162.231	200	1.64829		22.5992	13.5443	2.29084	9.69754	1.82375	1.7	2.72	1.49509	2.2989	0.388339	0.299443	0.329266		0.0852283		0.136138		0.0749334		0.11522
Sorghum BMR12	18380	18707	18726	A	Bruno Godin	Sorghum	6167-028	2015-03-23	2	150	7	6	1% Sulfuric Acid	0.01	66	Zr	FV	40		177.966	0.99	2.25034	1.26034	4.00003	12.781	162.196	200	1.88009		25.3254	16.3382	2.49846	7.51295	2.00168	1.3	2.14	1.61798	2.46958	0.440195	0.257737	0.329802		0.0649963		0.106911		0.0808982		0.123478
Sorghum wild	18382	18708	18727	A	Bruno Godin	Sorghum	6167-028	2015-03-23	2	160	7	6	1% Sulfuric Acid	0.01	66	Zr	FV	40		350.568	0.99	2.54477	1.55477	3.98967	12.871	161.056	200	1.57639		24.2595	14.3731	3.12608	10.538	3.12056	1.89	2.7	2.25457	2.8409	0.503836	0.327006	0.374421		0.0947171		0.135308		0.113021		0.142413
Sorghum wild	18382	18709	18728	A	Bruno Godin	Sorghum	6167-028	2015-03-23	2	160	7	6	1% Sulfuric Acid	0.01	66	Zr	FV	40		350.568	0.99	2.54477	1.55477	3.99352	13.063	159.552	200	1.70213		24.2595	14.3731	3.12608	10.538	3.12056	1.83	2.67	1.90542	2.66588	0.473418	0.339332	0.364125		0.0918854		0.133707		0.0954254		0.13351
Sorghum wild	18382	18710	18729	A	Bruno Godin	Sorghum	6167-028	2015-03-23	2	160	7	6	1% Sulfuric Acid	0.01	66	Zr	FV	40		350.568	0.99	2.54477	1.55477	3.98679	12.346	160.908	200	1.67049		24.2595	14.3731	3.12608	10.538	3.12056	1.8	2.66	1.81749	2.51224	0.464881	0.329604	0.380177		0.0903815		0.133488		0.0911756		0.126028
Sorghum Stacked	18381	18711	18730	A	Bruno Godin	Sorghum	6167-028	2015-03-23	2	160	7	6	1% Sulfuric Acid	0.01	66	Zr	FV	40		350.568	0.99	2.54477	1.55477	3.99531	13.475	159.467	200	1.59735		25.16	14.97	2.8629	11.0198	2.26957	2.02	2.86	1.95078	2.71729	0.490154	0.369633	0.37063		0.101228		0.143317		0.0976536		0.136024
Sorghum Stacked	18381	18712	18731	A	Bruno Godin	Sorghum	6167-028	2015-03-23	2	160	7	6	1% Sulfuric Acid	0.01	66	Zr	FV	40		350.568	0.99	2.54477	1.55477	4.00779	13.386	158.816	200	1.64294		25.16	14.97	2.8629	11.0198	2.26957	1.92	2.86	1.821	2.58303	0.471656	0.326417	0.367913		0.0956975		0.142654		0.0908731		0.1289
Sorghum Stacked	18381	18713	18732	A	Bruno Godin	Sorghum	6167-028	2015-03-23	2	160	7	6	1% Sulfuric Acid	0.01	66	Zr	FV	40		350.568	0.99	2.54477	1.55477	4.00587	13.748	162.361	200	1.44355		25.16	14.97	2.8629	11.0198	2.26957	1.99	2.87	1.96069	2.79072	0.510887	0.366772	0.360245		0.0993748		0.143291		0.0978909		0.139332
Sorghum BMR6	18379	18714	18733	A	Bruno Godin	Sorghum	6167-028	2015-03-23	2	160	7	6	1% Sulfuric Acid	0.01	66	Zr	FV	40		350.568	0.99	2.54477	1.55477	3.99715	13.331	157.681	200	1.50576		22.5992	13.5443	2.29084	9.69754	1.82375	1.93	2.73	1.97053	2.64657	0.465262	0.347873	0.36638		0.0964588		0.136484		0.0985965		0.132423
Sorghum BMR12	18380	18715	18734	A	Bruno Godin	Sorghum	6167-028	2015-03-23	2	160	7	6	1% Sulfuric Acid	0.01	66	Zr	FV	40		350.568	0.99	2.54477	1.55477	3.99426	13.504	157.977	200	1.70664		25.3254	16.3382	2.49846	7.51295	2.00168	1.43	2.16	1.94522	2.86579	0.513932	0.300085	0.361681		0.071853		0.108294		0.0974009		0.143495
[truncated: 11 more columns]

## Sheet: Digestion2WithOutDeacet
Sample ID	Feedstock Tracking ID	PT Solids Tracking ID (Parent)	EH Slurry Tracking ID	EH Liquor Tracking ID	Experiment #	Analyst	Material	TRB	Innoculation Date	t-final Date	% Solids of Wash Solids	% Solids of t0 EH Slurry	Wet Biomass (g)	Dry Biomass (g)	Enzyme Loading (g protein / g dry biomass)	Enzyme (mL)	1M Citrate Buffer	Water (mL)	Total Mass (g)	Experiment Type	Enzyme	Enzyme Lot #	Temp (deg C)	Time (Days)	Measured pH	Cellobiose (g/L)	Glucose (g/L)	Xylose (g/L)	Galactose (g/L)	Arabinose (g/L)	Fructose (g/L)	Cellobiose (g)	Glucose (g)	Xylose (g)	Galactose (g)	Arabinose (g)	Fructose (g)	Cellobiose (g) / Dry Biomass (g)	Glucose (g) / Dry Biomass (g)	Xylose (g) / Dry Biomass (g)	Galactose (g) / Dry Biomass (g)	Arabinose (g) / Dry Biomass (g)	Fructose (g) / Dry Biomass (g)
Kramer 33a14	18378	19038			B	Bruno Godin		6167-055	2015-04-28	2015-05-03	19.1692	10	5.0712	0.972108	20	0.166172	0.485223	3.8967	9.72108	Enzymatic Hydrolysis	CTec2	VCPI0007	48	5			3.39859	0.703271	0.0399284	0.00561585			0.339859	0.0703271	0.00399284	0.000561585			0.349611	0.072345	0.00410741	0.000577699
Kramer 33a14	18378	19039			B	Bruno Godin		6167-055	2015-04-28	2015-05-03	19.4679	10	4.9058	0.955058	20	0.163258	0.476713	3.90481	9.55058	Enzymatic Hydrolysis	CTec2	VCPI0007	48	5			2.96305	0.763776	0.045873	0.00561585			0.296305	0.0763776	0.0045873	0.000561585			0.310249	0.0799717	0.00480316	0.000588012
Kramer 33a14	18378	19040			B	Bruno Godin		6167-055	2015-04-28	2015-05-03	18.1832	10	5.3516	0.97309	20	0.16634	0.485713	3.62536	9.7309	Enzymatic Hydrolysis	CTec2	VCPI0007	48	5			3.33351	0.804758	0.0436909	0.00561585			0.333351	0.0804758	0.00436909	0.000561585			0.342569	0.0827013	0.00448992	0.000577115
Sorghum wild	18382	19041			B	Bruno Godin		6167-055	2015-04-28	2015-05-03	15.132	10	6.2772	0.949865	20	0.16237	0.474121	2.48551	9.49865	Enzymatic Hydrolysis	CTec2	VCPI0007	48	5			3.21581	0.459902	0.0343097	0.00561585			0.321581	0.0459902	0.00343097	0.000561585			0.338554	0.0484176	0.00361206	0.000591226
Sorghum wild	18382	19042			B	Bruno Godin		6167-055	2015-04-28	2015-05-03	15.2387	10	6.1877	0.942928	20	0.161184	0.470658	2.51101	9.42928	Enzymatic Hydrolysis	CTec2	VCPI0007	48	5			2.96322	0.502314	0.0360083	0.00561585			0.296322	0.0502314	0.00360083	0.000561585			0.314257	0.0532717	0.00381878	0.000595576
Sorghum wild	18382	19043			B	Bruno Godin		6167-055	2015-04-28	2015-05-03	15.2857	10	6.4253	0.982154	20	0.16789	0.490238	2.63528	9.82154	Enzymatic Hydrolysis	CTec2	VCPI0007	48	5			3.28213	0.487006	0.0353896	0.00561585			0.328213	0.0487006	0.00353896	0.000561585			0.334177	0.0495855	0.00360326	0.000571789
Sorghum Stacked	18381	19044			B	Bruno Godin		6167-055	2015-04-28	2015-05-03	13.244	10	7.4568	0.987582	20	0.168817	0.492947	1.65386	9.87582	Enzymatic Hydrolysis	CTec2	VCPI0007	48	5			4.23268	0.738022	0.0409778	0.0338044			0.423268	0.0738022	0.00409778	0.00338044			0.42859	0.0747302	0.0041493	0.00342295
Sorghum Stacked	18381	19045			B	Bruno Godin		6167-055	2015-04-28	2015-05-03	13.0092	10	7.3346	0.95417	20	0.163106	0.476269	1.46782	9.5417	Enzymatic Hydrolysis	CTec2	VCPI0007	48	5			4.13156	0.701242	0.0417879	0.00561585			0.413156	0.0701242	0.00417879	0.000561585			0.433	0.0734924	0.0043795	0.000588559
Sorghum Stacked	18381	19046			B	Bruno Godin		6167-055	2015-04-28	2015-05-03	13.4434	10	7.3618	0.989673	20	0.169175	0.49399	1.76814	9.89673	Enzymatic Hydrolysis	CTec2	VCPI0007	48	5			4.17197	0.785345	0.0434695	0.0367175			0.417197	0.0785345	0.00434695	0.00367175			0.42155	0.079354	0.00439231	0.00371007
Sorghum BMR6	18379	19047			B	Bruno Godin		6167-055	2015-04-28	2015-05-03	13.1053	10	7.3055	0.957409	20	0.16366	0.477886	1.52681	9.57409	Enzymatic Hydrolysis	CTec2	VCPI0007	48	5			3.70106	0.573416	0.0380545	0.00561585			0.370106	0.0573416	0.00380545	0.000561585			0.38657	0.0598924	0.00397474	0.000586568
Sorghum BMR12	18380	19048			B	Bruno Godin		6167-055	2015-04-28	2015-05-03	14.71	10	6.3982	0.941174	20	0.160884	0.469783	2.28433	9.41174	Enzymatic Hydrolysis	CTec2	VCPI0007	48	5			3.90594	0.646372	0.0388895	0.00561585			0.390594	0.0646372	0.00388895	0.000561585			0.415007	0.0686772	0.00413202	0.000596686
Sorghum wild	18382	19049			B	Bruno Godin		6167-055	2015-04-28	2015-05-03	13.3215	10	7.5165	1.00131	20	0.171164	0.499798	1.72078	10.0131	Enzymatic Hydrolysis	CTec2	VCPI0007	48	5			4.69474	0.372215	0.0343999	0.00561585			0.469474	0.0372215	0.00343999	0.000561585			0.468861	0.0371729	0.00343549	0.000560852
Sorghum wild	18382	19050			B	Bruno Godin		6167-055	2015-04-28	2015-05-03	13.7355	10	7.2113	0.990506	20	0.169317	0.494407	1.92633	9.90506	Enzymatic Hydrolysis	CTec2	VCPI0007	48	5			4.10713	0.458942	0.0360624	0.00561585			0.410713	0.0458942	0.00360624	0.000561585			0.414649	0.0463341	0.0036408	0.000566968
Sorghum wild	18382	19051			B	Bruno Godin		6167-055	2015-04-28	2015-05-03	13.8321	10	7.0788	0.979143	20	0.167375	0.488735	1.95401	9.79143	Enzymatic Hydrolysis	CTec2	VCPI0007	48	5			4.33546	0.373656	0.033748	0.00561585			0.433546	0.0373656	0.0033748	0.000561585			0.442781	0.0381615	0.00344669	0.000573548
Sorghum Stacked	18381	19052			B	Bruno Godin		6167-055	2015-04-28	2015-05-03	12.2397	10	7.926	0.970115	20	0.165832	0.484228	1.02352	9.70115	Enzymatic Hydrolysis	CTec2	VCPI0007	48	5			4.76263	0.562911	0.0397617	0.00561585			0.476263	0.0562911	0.00397617	0.000561585			0.490934	0.0580251	0.00409866	0.000578885
Sorghum Stacked	18381	19053			B	Bruno Godin		6167-055	2015-04-28	2015-05-03	11.9967	10	8.1014	0.971897	20	0.166136	0.485118	0.86456	9.71897	Enzymatic Hydrolysis	CTec2	VCPI0007	48	5			4.88555	0.56725	0.0399729	0.00561585			0.488555	0.056725	0.00399729	0.000561585			0.502682	0.0583653	0.00411288	0.000577824
Sorghum Stacked	18381	19054			B	Bruno Godin		6167-055	2015-04-28	2015-05-03	12.3836	10	7.7838	0.963916	20	0.164772	0.481134	1.10853	9.63916	Enzymatic Hydrolysis	CTec2	VCPI0007	48	5			4.74155	0.572724	0.0383029	0.00561585			0.474155	0.0572724	0.00383029	0.000561585			0.491905	0.0594164	0.00397367	0.000582608
Sorghum BMR6	18379	19055			B	Bruno Godin		6167-055	2015-04-28	2015-05-03	11.9001	10	8.3653	0.99548	20	0.170168	0.496889	0.818216	9.9548	Enzymatic Hydrolysis	CTec2	VCPI0007	48	5			4.90659	0.42822	0.0381961	0.00561585			0.490659	0.042822	0.00381961	0.000561585			0.492887	0.0430164	0.00383695	0.000564135
Sorghum BMR12	18380	19056			B	Bruno Godin		6167-055	2015-04-28	2015-05-03	12.8039	10	7.6177	0.975362	20	0.166729	0.486847	1.38022	9.75362	Enzymatic Hydrolysis	CTec2	VCPI0007	48	5			5.17138	0.495069	0.0387617	0.00561585			0.517138	0.0495069	0.00387617	0.000561585			0.530201	0.0507574	0.00397408	0.000575771
P080828CS	P080828CS	P080828CS			B	Bruno Godin		6167-055	2015-04-28	2015-05-03	38.5892	10	2.5789	0.995177	20	0.170116	0.496738	6.60182	9.95177	Enzymatic Hydrolysis	CTec2	VCPI0007	48	5			5.89258	0.212145	0.0367973	0.00561585			0.589258	0.0212145	0.00367973	0.000561585			0.592114	0.0213173	0.00369756	0.000564307
P120927CS	P120927CS	P120927CS			B	Bruno Godin		6167-055	2015-04-28	2015-05-03	16.523	10	6.0581	1.00098	20	0.171108	0.499634	3.17615	10.0098	Enzymatic Hydrolysis	CTec2	VCPI0007	48	5			5.88391	0.389467	0.049232	0.0442598			0.588391	0.0389467	0.0049232	0.00442598			0.587816	0.0389086	0.00491839	0.00442165
Kramer 33a14	18378	18716			A	Bruno Godin		6167-029	2015-03-26	2015-03-31	21.0222	10	4.8765	1.02515	20	0.175239	0.512573	4.57981	10.2515	Enzymatic Hydrolysis	CTec2	VCPI0007	48	5			3.70101	0.904453	0.0429857	0.0407756			0.370101	0.0904453	0.00429857	0.00407756			0.361023	0.0882268	0.00419313	0.00397755	.
Kramer 33a14	18378	18717			A	Bruno Godin		6167-029	2015-03-26	2015-03-31	18.7463	10	5.521	1.03498	20	0.17692	0.517491	4.02604	10.3498	Enzymatic Hydrolysis	CTec2	VCPI0007	48	5			4.19579	0.899341	0.0406355	0.03785			0.419579	0.0899341	0.00406355	0.003785			0.405398	0.0868944	0.0039262	0.00365707	.
Kramer 33a14	18378	18718			A	Bruno Godin		6167-029	2015-03-26	2015-03-31	19.1416	10	5.0546	0.967531	20	0.16539	0.483766	3.87026	9.67531	Enzymatic Hydrolysis	CTec2	VCPI0007	48	5			3.95934	0.83183	0.0390492	0.0372471			0.395934	0.083183	0.00390492	0.00372471			0.409221	0.0859744	0.00403596	0.00384971	.
Sorghum wild	18382	18719			A	Bruno Godin		6167-029	2015-03-26	2015-03-31	15.6175	10	6.6251	1.03468	20	0.176868	0.517338	2.91913	10.3468	Enzymatic Hydrolysis	CTec2	VCPI0007	48	5			3.9342	0.582492	0.0369421	0.0396275			0.39342	0.0582492	0.00369421	0.00396275			0.380234	0.056297	0.0035704	0.00382994	.
Sorghum wild	18382	18720			A	Bruno Godin		6167-029	2015-03-26	2015-03-31	14.3321	10	6.9243	0.992395	20	0.16964	0.496197	2.22991	9.92395	Enzymatic Hydrolysis	CTec2	VCPI0007	48	5			3.46042	0.53012	0.0306056	0.0265748			0.346042	0.053012	0.00306056	0.00265748			0.348694	0.0534183	0.00308401	0.00267785
Sorghum wild	18382	18721			A	Bruno Godin		6167-029	2015-03-26	2015-03-31	14.772	10	6.8526	1.01227	20	0.173037	0.506134	2.48493	10.1227	Enzymatic Hydrolysis	CTec2	VCPI0007	48	5			3.57648	0.569656	0.0324021	0.0323162			0.357648	0.0569656	0.00324021	0.00323162			0.353313	0.0562752	0.00320094	0.00319245
Sorghum Stacked	18381	18722			A	Bruno Godin		6167-029	2015-03-26	2015-03-31	13.7045	10	7.2279	0.99055	20	0.169325	0.495275	1.90929	9.9055	Enzymatic Hydrolysis	CTec2	VCPI0007	48	5			4.22896	0.805453	0.0317948	0.0311438			0.422896	0.0805453	0.00317948	0.00311438			0.426931	0.0813137	0.00320982	0.00314409
Sorghum Stacked	18381	18723			A	Bruno Godin		6167-029	2015-03-26	2015-03-31	13.6674	10	7.4337	1.01599	20	0.173674	0.507996	1.93817	10.1599	Enzymatic Hydrolysis	CTec2	VCPI0007	48	5			4.46053	0.811345	0.0325278	0.0314724			0.446053	0.0811345	0.00325278	0.00314724			0.439032	0.0798574	0.00320158	0.0030977
Sorghum Stacked	18381	18724			A	Bruno Godin		6167-029	2015-03-26	2015-03-31	13.359	10	7.6703	1.02468	20	0.175159	0.512339	1.78171	10.2468	Enzymatic Hydrolysis	CTec2	VCPI0007	48	5			4.42634	0.773218	0.031693	0.0289031			0.442634	0.0773218	0.0031693	0.00289031			0.431973	0.0754595	0.00309297	0.0028207
Sorghum BMR6	18379	18725			A	Bruno Godin		6167-029	2015-03-26	2015-03-31	12.1789	10	8.2322	1.00259	20	0.171383	0.501294	1.01603	10.0259	Enzymatic Hydrolysis	CTec2	VCPI0007	48	5			4.32187	0.555285	0.029373	0.0331335			0.432187	0.0555285	0.0029373	0.00331335			0.431072	0.0553851	0.00292972	0.0033048
Sorghum BMR12	18380	18726			A	Bruno Godin		6167-029	2015-03-26	2015-03-31	14.71	10	6.6382	0.976482	20	0.16692	0.488241	2.36922	9.76482	Enzymatic Hydrolysis	CTec2	VCPI0007	48	5			4.20618	0.666345	0.0298629	0.0268963			0.420618	0.0666345	0.00298629	0.00268963			0.430749	0.0682393	0.00305822	0.00275441
Sorghum wild	18382	18727			A	Bruno Godin		6167-029	2015-03-26	2015-03-31	12.2476	10	8.1752	1.00127	20	0.171157	0.500634	1.06085	10.0127	Enzymatic Hydrolysis	CTec2	VCPI0007	48	5			5.11212	0.26275	0.0136495	0.0253911			0.511212	0.026275	0.00136495	0.00253911			0.510565	0.0262418	0.00136322	0.00253589
Sorghum wild	18382	18728			A	Bruno Godin		6167-029	2015-03-26	2015-03-31	13.0302	10	7.3438	0.956911	20	0.163575	0.478456	1.48309	9.56911	Enzymatic Hydrolysis	CTec2	VCPI0007	48	5			4.40712	0.351583	0.0200249	0.022751			0.440712	0.0351583	0.00200249	0.0022751			0.460557	0.0367415	0.00209266	0.00237754
Sorghum wild	18382	18729			A	Bruno Godin		6167-029	2015-03-26	2015-03-31	13.5307	10	7.2536	0.98146	20	0.167771	0.49073	1.79974	9.8146	Enzymatic Hydrolysis	CTec2	VCPI0007	48	5			4.41238	0.37613	0.0295602	0.0248026			0.441238	0.037613	0.00295602	0.00248026			0.449574	0.0383235	0.00301186	0.00252711
Sorghum Stacked	18381	18730			A	Bruno Godin		6167-029	2015-03-26	2015-03-31	11.8542	10	8.5047	1.00816	20	0.172336	0.504082	0.794958	10.0816	Enzymatic Hydrolysis	CTec2	VCPI0007	48	5			5.3089	0.434192	0.0318446	0.028793			0.53089	0.0434192	0.00318446	0.0028793			0.526591	0.0430676	0.00315868	0.00285599
Sorghum Stacked	18381	18731			A	Bruno Godin		6167-029	2015-03-26	2015-03-31	12.2736	10	7.9469	0.975368	20	0.16673	0.487684	1.05025	9.75368	Enzymatic Hydrolysis	CTec2	VCPI0007	48	5			4.87616	0.499232	0.0298413	0.027774			0.487616	0.0499232	0.00298413	0.0027774			0.49993	0.051184	0.00305949	0.00284754
Sorghum Stacked	18381	18732			A	Bruno Godin		6167-029	2015-03-26	2015-03-31	10.5001	10	9.4495	0.992206	20	0.169608	0.496103	-0.297039	9.92206	Enzymatic Hydrolysis	CTec2	VCPI0007	48	5			5.74626	0.445164	0.0331	0.0325242			0.574626	0.0445164	0.00331	0.00325242			0.57914	0.0448661	0.003336	0.00327797
Sorghum BMR6	18379	18733			A	Bruno Godin		6167-029	2015-03-26	2015-03-31	11.2952	10	8.587	0.969915	20	0.165797	0.484957	0.359843	9.69915	Enzymatic Hydrolysis	CTec2	VCPI0007	48	5			5.12498	0.349559	0.027342	0.0285038			0.512498	0.0349559	0.0027342	0.00285038			0.528395	0.0360402	0.00281901	0.0029388
Sorghum BMR12	18380	18734			A	Bruno Godin		6167-029	2015-03-26	2015-03-31	12.638	10	8.1691	1.03241	20	0.176481	0.516207	1.35426	10.3241	Enzymatic Hydrolysis	CTec2	VCPI0007	48	5			5.2522	0.550912	0.0309934	0.0278868			0.52522	0.0550912	0.00309934	0.00278868			0.50873	0.0533616	0.00300203	0.00270113
P080828CS	P080828CS	P080828CS			A	Bruno Godin		6167-029	2015-03-26	2015-03-31	38.3985	10	2.5719	0.987572	20	0.168816	0.493786	6.53782	9.87572	Enzymatic Hydrolysis	CTec2	VCPI0007	48	5			5.9569	0.271551	0.0314654	0.0281812			0.59569	0.0271551	0.00314654	0.00281812			0.603186	0.0274968	0.00318614	0.00285359
P120927CS	P120927CS	P120927CS			A	Bruno Godin		6167-029	2015-03-26	2015-03-31	17.2017	10	5.6449	0.971019	20	0.165986	0.48551	3.31213	9.71019	Enzymatic Hydrolysis	CTec2	VCPI0007	48	5			6.17003	0.420101	0.0396496	0.0266149			0.617003	0.0420101	0.00396496	0.00266149			0.635418	0.043264	0.00408329	0.00274092

## Sheet: Digestion1WithDeacet
Sample ID	Feedstock Tracking ID	Liquor Tracking ID A	Liquor Tracking ID C	PT Solids Tracking ID	Experiment Process ID	Analyst	Material	TRB	Date	ASE 350	Oven Temp	Heat Time	Static Time	Catalyst	Catalyst Concentration	Cell Size	Cell Type	Instrument Mode	Solvent Volume	Catalyst Load (g/g)	Severity	pH	Log Severity	Combined Severity	ODW Biomass (g)	Mass Washed PT Solids (g) C	Mass Liquor (g) A	Mass Liquor (g) C	Normalized Liquor Volume (mL) A	Normalized Liquor Volume (mL) C	Dry Mass Washed Pretreated Solids (g)	Dry Weight of Liquor (g)	Solids % Whole Glucan	Solids % Whole Xylan	Solids % Starch	Solids % Sucrose	Solids % Acetate	Liquor Monomeric Glucose (g/L) A	Liquor Monomeric Glucose (g/L) C	Liquor Total Glucose (g/L) A	Liquor Total Glucose (g/L) C	Liquor Monomeric Xylose (g/L) A	Liquor Monomeric Xylose (g/L) C	Liquor Total Xylose (g/L) A	Liquor Total Xylose (g/L) C	Liquor Acetic Acid (g/L) A	Liquor Acetic Acid (g/L) C	Liquor HMF (g/L) A	Liquor HMF (g/L) C
Kramer 33a14	18378	18957	18976	18995	B	Bruno Godin	Corn Stover	6167-048	2015-04-21	2	160					66	Zr	FV	40						4.02025	13.5	227.962	173.144	250	200	1.92957		33.846	23.4285	0.8	4.1	3.31203	0.201809	0.481788	0.431159	0.551038	0	3.86747	0.0835128	4.15964	0.227488	0.417171
Kramer 33a14	18378	18958	18977	18996	B	Bruno Godin	Corn Stover	6167-048	2015-04-21	2	160					66	Zr	FV	40						3.99158	13.907	233.313	172.29	250	200	1.93235		33.846	23.4285	0.8	4.1	3.31203	0.195918	0.440113	0.422164	0.537366	0	3.42485	0.0813557	4.14709	0.229241	0.353481
Kramer 33a14	18378	18959	18978	18997	B	Bruno Godin	Corn Stover	6167-048	2015-04-21	2	160					66	Zr	FV	40						4.01452	13.456	234.27	171.358	250	200	1.98416		33.846	23.4285	0.8	4.1	3.31203	0.200433	0.447813	0.429294	0.532571	0	3.4688	0.0872295	4.11287	0.234145	0.349594
Sorghum wild	18382	18960	18979	18998	B	Bruno Godin	Sorghum	6167-048	2015-04-21	2	150					66	Zr	FV	40						3.97397	12.445	228.152	172.917	250	200	1.65156		24.2595	14.3731	3.12608	10.538	3.12056	0.201214	0.436951	1.49747	0.895053	0	1.59861	0.0634409	2.45651	0.145825	0.160753
Sorghum wild	18382	18961	18980	18999	B	Bruno Godin	Sorghum	6167-048	2015-04-21	2	150					66	Zr	FV	40						3.95684	12.02	231.32	172.204	250	200	1.57379		24.2595	14.3731	3.12608	10.538	3.12056	0.205185	0.46998	1.48798	0.915266	0	1.65297	0.0661606	2.51447	0.167107	0.137563
Sorghum wild	18382	18962	18981	19000	B	Bruno Godin	Sorghum	6167-048	2015-04-21	2	150					66	Zr	FV	40						3.93876	12	233.991	171.783	250	200	1.5899		24.2595	14.3731	3.12608	10.538	3.12056	0.204734	0.466373	1.46931	0.912357	0	1.59204	0.0578842	2.40168	0.137231	0.157167
Sorghum Stacked	18381	18963	18982	19001	B	Bruno Godin	Sorghum	6167-048	2015-04-21	2	150					66	Zr	FV	40						3.99368	12.554	227.466	171.346	250	200	1.44439		25.16	14.97	2.8629	11.0198	2.26957	0.21932	0.488823	1.56611	0.992817	0	1.65241	0.0715752	2.57021	0.153249	0.152697
Sorghum Stacked	18381	18964	18983	19002	B	Bruno Godin	Sorghum	6167-048	2015-04-21	2	150					66	Zr	FV	40						4.01288	12.318	232.77	171.734	250	200	1.48475		25.16	14.97	2.8629	11.0198	2.26957	0.225154	0.468546	1.57224	1.00317	0	1.54004	0.0669408	2.52092	0.134437	0.155892
Sorghum Stacked	18381	18965	18984	19003	B	Bruno Godin	Sorghum	6167-048	2015-04-21	2	150					66	Zr	FV	40						4.02056	14.542	226.335	172.179	250	200	1.39478		25.16	14.97	2.8629	11.0198	2.26957	0.223871	0.645015	1.56318	1.00237	0	2.12746	0.0726991	2.80376	0.15002	0.201815
Sorghum BMR6	18379	18966	18985	19004	B	Bruno Godin	Sorghum	6167-048	2015-04-21	2	150					66	Zr	FV	40						3.99386	12.607	232.466	170.392	250	200	1.45438		22.5992	13.5443	2.29084	9.69754	1.82375	0.337814	0.373812	1.58765	0.786231	0	1.4639	0.0659861	2.27821	0.151001	0.115713
Sorghum BMR12	18380	18967	18986	19005	B	Bruno Godin	Sorghum	6167-048	2015-04-21	2	150					66	Zr	FV	40						3.99547	12.516	231.591	170.87	250	200	1.63761		25.3254	16.3382	2.49846	7.51295	2.00168	0.198876	0.345655	1.18363	0.724804	0	1.75521	0.0768184	2.74345	0.168793	0.153254
Sorghum wild	18382	18968	18987	19006	B	Bruno Godin	Sorghum	6167-048	2015-04-21	2	160					66	Zr	FV	40						3.95208	11.344	232.266	171.074	250	200	1.52769		24.2595	14.3731	3.12608	10.538	3.12056	0.200819	0.575863	1.48393	0.941846	0	1.86377	0.0614393	2.5954	0.146152	0.195844
Sorghum wild	18382	18969	18988	19007	B	Bruno Godin	Sorghum	6167-048	2015-04-21	2	160					66	Zr	FV	40						3.9635	11.113	231.557	171.927	250	200	1.51149		24.2595	14.3731	3.12608	10.538	3.12056	0.209069	0.565761	1.47651	0.971721	0	1.76389	0.0575933	2.58374	0.140151	0.189872
Sorghum wild	18382	18970	18989	19008	B	Bruno Godin	Sorghum	6167-048	2015-04-21	2	160					66	Zr	FV	40						3.97302	11.799	230.685	173.617	250	200	1.54241		24.2595	14.3731	3.12608	10.538	3.12056	0.205727	0.576169	1.48985	0.95804	0	1.88624	0.0598956	2.63857	0.14774	0.18549
Sorghum Stacked	18381	18971	18990	19009	B	Bruno Godin	Sorghum	6167-048	2015-04-21	2	160					66	Zr	FV	40						3.99464	12.181	230.658	173.285	250	200	1.41482		25.16	14.97	2.8629	11.0198	2.26957	0.219595	0.648164	1.56003	1.03535	0	1.94339	0.0657178	2.66009	0.147083	0.199925
Sorghum Stacked	18381	18972	18991	19010	B	Bruno Godin	Sorghum	6167-048	2015-04-21	2	160					66	Zr	FV	40						3.98888	12.646	228.552	172.547	250	200	1.33148		25.16	14.97	2.8629	11.0198	2.26957	0.220487	0.6982	1.57185	1.06657	0	2.09999	0.0673441	2.78832	0.144212	0.219593
Sorghum Stacked	18381	18973	18992	19011	B	Bruno Godin	Sorghum	6167-048	2015-04-21	2	160					66	Zr	FV	40						4.01	13.032	228.919	172.504	250	200	1.3725		25.16	14.97	2.8629	11.0198	2.26957	0.224006	0.459151	1.58706	1.03093	0	2.03331	0.0704897	2.75433	0.15512	0.190858
Sorghum BMR6	18379	18974	18993	19012	B	Bruno Godin	Sorghum	6167-048	2015-04-21	2	160					66	Zr	FV	40						3.97943	11.775	228.557	172.252	250	202.7	1.45045		22.5992	13.5443	2.29084	9.69754	1.82375	0.335775	0.462645	1.57652	0.849261	0	1.66052	0.0662692	2.4438	0.14187	0.15856
Sorghum BMR12	18380	18975	18994	19013	B	Bruno Godin	Sorghum	6167-048	2015-04-21	2	160					66	Zr	FV	40						4.00995	12.096	228.031	172.372	250	200	1.51226		25.3254	16.3382	2.49846	7.51295	2.00168	0.2002	0.640137	1.2089	0.787884	0	2.02383	0.0934667	2.92653	0.171409	0.193566
Kramer 33a14	18378	18808	18827	18846	A	Bruno Godin	Corn Stover	6167-032	2015-04-06	2	160					66	Zr	FV	40						4.01082	13.878	228.116	173.814	250	200	1.97546		33.846	23.4285	0.8	4.1	3.31203	0.306628	0.501793	0.431148	0.542528	0	3.77464	0.0845176	4.2353	0.219163	0.400003
Kramer 33a14	18378	18809	18828	18847	A	Bruno Godin	Corn Stover	6167-032	2015-04-06	2	160					66	Zr	FV	40						4.01748	13.345	226.804	173.406	251.1	200	1.96676		33.846	23.4285	0.8	4.1	3.31203	0.304079	0.473762	0.43121	0.537913	0	3.35739	0.0862371	4.11092	0.212113	0.351646
Kramer 33a14	18378	18810	18829	18848	A	Bruno Godin	Corn Stover	6167-032	2015-04-06	2	160					66	Zr	FV	40						4.00987	13.619	227.735	173.059	250	200	2.00034		33.846	23.4285	0.8	4.1	3.31203	0.307603	0.471136	0.432396	0.5305	0	3.38648	0.0857324	4.13435	0.223194	0.337228
Sorghum wild	18382	18811	18830	18849	A	Bruno Godin	Sorghum	6167-032	2015-04-06	2	150					66	Zr	FV	40						3.99663	11.752	231.88	174.505	250	200	1.61832		24.2595	14.3731	3.12608	10.538	3.12056	0.328351	0.410873	1.48111	0.89333	0	1.40128	0.0567369	2.36669	0.136883	0.135334
Sorghum wild	18382	18812	18831	18850	A	Bruno Godin	Sorghum	6167-032	2015-04-06	2	150					66	Zr	FV	40						3.99279	12.229	229.961	174.339	250	200	1.58689		24.2595	14.3731	3.12608	10.538	3.12056	0.320764	0.471523	1.47378	0.898439	0	1.62174	0.0557509	2.49365	0.133592	0.154903
Sorghum wild	18382	18813	18832	18851	A	Bruno Godin	Sorghum	6167-032	2015-04-06	2	150					66	Zr	FV	40						4.00528	11.718	231.722	174.19	250	200	1.59318		24.2595	14.3731	3.12608	10.538	3.12056	0.320898	0.500584	1.46605	0.912662	0	1.5679	0.0523121	2.38614	0.125152	0.16155
Sorghum Stacked	18381	18814	18833	18852	A	Bruno Godin	Sorghum	6167-032	2015-04-06	2	150					66	Zr	FV	40						4.00353	12.05	230.265	173.325	250	200	1.47179		25.16	14.97	2.8629	11.0198	2.26957	0.331817	0.54487	1.54222	0.985765	0	1.64798	0.0611214	2.52976	0.136741	0.162772
Sorghum Stacked	18381	18815	18834	18853	A	Bruno Godin	Sorghum	6167-032	2015-04-06	2	150					66	Zr	FV	40						4.01121	12.114	229.85	173.383	250	200	1.61263		25.16	14.97	2.8629	11.0198	2.26957	0.334289	0.551888	1.54492	0.979162	0	1.67348	0.0597769	2.54731	0.131544	0.17051
Sorghum Stacked	18381	18816	18835	18854	A	Bruno Godin	Sorghum	6167-032	2015-04-06	2	150					66	Zr	FV	40						3.9901	12.272	229.593	172.726	250	200	1.52393		25.16	14.97	2.8629	11.0198	2.26957	0.329855	0.482586	1.54695	0.964714	0	1.52856	0.0635991	2.47454	0.142789	0.139603
Sorghum BMR6	18379	18817	18836	18855	A	Bruno Godin	Sorghum	6167-032	2015-04-06	2	150					66	Zr	FV	40						4.01134	12.649	228.43	173.727	250	200	1.55003		22.5992	13.5443	2.29084	9.69754	1.82375	0.456288	0.4129	1.58159	0.801825	0	1.52072	0.0635401	2.39548	0.137743	0.132578
Sorghum BMR12	18380	18818	18837	18856	A	Bruno Godin	Sorghum	6167-032	2015-04-06	2	150					66	Zr	FV	40						4.01506	11.691	230.246	173.481	250	200	1.8215		25.3254	16.3382	2.49846	7.51295	2.00168	0.308441	0.370425	1.17221	0.748614	0	1.65561	0.0727622	2.69876	0.151248	0.161312
Sorghum wild	18382	18819	18838	18857	A	Bruno Godin	Sorghum	6167-032	2015-04-06	2	160					66	Zr	FV	40						3.99952	10.842	228.573	172.563	250	200	1.63191		24.2595	14.3731	3.12608	10.538	3.12056	0.325248	0.575585	1.46138	0.951258	0	1.7566	0.0541069	2.61838	0.121714	0.191805
Sorghum wild	18382	18821	18840	18859	A	Bruno Godin	Sorghum	6167-032	2015-04-06	2	160					66	Zr	FV	40						3.99567	11.778	229.243	173.572	250	200	1.43036		24.2595	14.3731	3.12608	10.538	3.12056	0.333685	0.724076	1.46228	1.00261	0	2.12304	0.0515692	2.76324	0.121759	0.268143
Sorghum wild	18382	18820	18839	18858	A	Bruno Godin	Sorghum	6167-032	2015-04-06	2	160					66	Zr	FV	40						4.01297	12.205	226.755	170.746	250	200	1.51383		24.2595	14.3731	3.12608	10.538	3.12056	0.339239	0.549543	1.49	0.929427	0	1.78594	0.0546946	2.64469	0.137686	0.176196
Sorghum Stacked	18381	18822	18841	18860	A	Bruno Godin	Sorghum	6167-032	2015-04-06	2	160					66	Zr	FV	40						4.00737	12.021	223.258	173.406	250	200	1.42161		25.16	14.97	2.8629	11.0198	2.26957	0.341299	0.62673	1.58271	1.02649	0	1.84579	0.0632991	2.72771	0.133797	0.195358
Sorghum Stacked	18381	18823	18842	18861	A	Bruno Godin	Sorghum	6167-032	2015-04-06	2	160					66	Zr	FV	40						4.00065	12.329	227.795	172.811	250	200	1.49175		25.16	14.97	2.8629	11.0198	2.26957	0.340226	0.704896	1.54582	1.04737	0	2.02312	0.0591517	2.77931	0.126077	0.221106
Sorghum Stacked	18381	18824	18843	18862	A	Bruno Godin	Sorghum	6167-032	2015-04-06	2	160					66	Zr	FV	40						4.00929	11.787	227.818	171.24	250	200	1.38553		25.16	14.97	2.8629	11.0198	2.26957	0.347616	0.637566	1.56803	1.01431	0	1.86154	0.0625722	2.68589	0.134495	0.189574
Sorghum BMR6	18379	18825	18844	18863	A	Bruno Godin	Sorghum	6167-032	2015-04-06	2	160					66	Zr	FV	40						3.99982	11.586	227.266	171.649	250	200	1.34675		22.5992	13.5443	2.29084	9.69754	1.82375	0.4691	0.474386	1.59404	0.83845	0	1.64242	0.0606492	2.51811	0.133591	0.143431
Sorghum BMR12	18380	18826	18845	18864	A	Bruno Godin	Sorghum	6167-032	2015-04-06	2	160					66	Zr	FV	40						4.00929	12.222	226.949	171.743	250	200	1.53023		25.3254	16.3382	2.49846	7.51295	2.00168	0.323742	0.488049	1.20067	0.77715	0	2.03386	0.0731229	3.03743	0.153999	0.209625
[truncated: 40 more columns]

## Sheet: Digestion2WithDeacet
Sample ID	Feedstock Tracking ID	PT Solids Tracking ID (Parent)	EH Slurry Tracking ID	EH Liquor Tracking ID	Experiment #	Analyst	Material	TRB	Innoculation Date	t-final Date	% Solids of Wash Solids	% Solids of t0 EH Slurry	Wet Biomass (g)	Dry Biomass (g)	Enzyme Loading (g protein / g dry biomass)	Enzyme (mL)	1M Citrate Buffer	Water (mL)	Total Mass (g)	Experiment Type	Enzyme	Enzyme Lot #	Temp (deg C)	Time (Days)	Measured pH	Cellobiose (g/L)	Glucose (g/L)	Xylose (g/L)	Galactose (g/L)	Arabinose (g/L)	Fructose (g/L)	Cellobiose (g)	Glucose (g)	Xylose (g)	Galactose (g)	Arabinose (g)	Fructose (g)	Cellobiose (g) / Dry Biomass (g)	Glucose (g) / Dry Biomass (g)	Xylose (g) / Dry Biomass (g)	Galactose (g) / Dry Biomass (g)	Arabinose (g) / Dry Biomass (g)	Fructose (g) / Dry Biomass (g)
Kramer 33a14	18378	18995			B	Bruno Godin		6167-049	2015-04-25	2015-04-30	14.2931	10	6.7632	0.96667	20	0.165243	0.482509	2.15454	9.6667	Enzymatic Hydrolysis	CTec2	VCPI0007	48	5			6.58571	0.230831	0.0217311	0.0194998			0.658571	0.0230831	0.00217311	0.00194998			0.681278	0.023879	0.00224803	0.00201721
Kramer 33a14	18378	18996			B	Bruno Godin		6167-049	2015-04-25	2015-04-30	13.8948	10	6.7809	0.942193	20	0.161059	0.470291	1.91103	9.42193	Enzymatic Hydrolysis	CTec2	VCPI0007	48	5			6.32295	0.259521	0.0221186	0.0212313			0.632295	0.0259521	0.00221186	0.00212313			0.671089	0.0275444	0.00234757	0.00225339
Kramer 33a14	18378	18997			B	Bruno Godin		6167-049	2015-04-25	2015-04-30	14.7455	10	6.4873	0.956587	20	0.163519	0.477476	2.33742	9.56587	Enzymatic Hydrolysis	CTec2	VCPI0007	48	5			6.44023	0.240487	0.0224519	0.00465592			0.644023	0.0240487	0.00224519	0.000465592			0.67325	0.0251401	0.00234709	0.000486723
Sorghum wild	18382	18998			B	Bruno Godin		6167-049	2015-04-25	2015-04-30	13.2709	10	7.2244	0.958739	20	0.163887	0.47855	1.62018	9.58739	Enzymatic Hydrolysis	CTec2	VCPI0007	48	5			4.0775	0.47446	0.0240396	0.00465592			0.40775	0.047446	0.00240396	0.000465592			0.425298	0.0494879	0.00250742	0.00048563
Sorghum wild	18382	18999			B	Bruno Godin		6167-049	2015-04-25	2015-04-30	13.0931	10	7.338	0.960769	20	0.164234	0.479563	1.5253	9.60769	Enzymatic Hydrolysis	CTec2	VCPI0007	48	5			4.30089	0.456138	0.0245968	0.00465592			0.430089	0.0456138	0.00245968	0.000465592			0.447651	0.0474764	0.00256012	0.000484604
Sorghum wild	18382	19000			B	Bruno Godin		6167-049	2015-04-25	2015-04-30	13.2492	10	7.2703	0.963253	20	0.164659	0.480803	1.61592	9.63253	Enzymatic Hydrolysis	CTec2	VCPI0007	48	5			4.20319	0.478545	0.0264073	0.0288652			0.420319	0.0478545	0.00264073	0.00288652			0.436353	0.0496801	0.00274147	0.00299664
Sorghum Stacked	18381	19001			B	Bruno Godin		6167-049	2015-04-25	2015-04-30	11.5054	10	8.4658	0.974027	20	0.1665	0.486181	0.519811	9.74027	Enzymatic Hydrolysis	CTec2	VCPI0007	48	5			5.46986	0.665509	0.0264452	0.0286257			0.546986	0.0665509	0.00264452	0.00286257			0.561571	0.0683255	0.00271504	0.00293891
Sorghum Stacked	18381	19002			B	Bruno Godin		6167-049	2015-04-25	2015-04-30	12.0535	10	8.1633	0.98396	20	0.168198	0.491139	0.913942	9.8396	Enzymatic Hydrolysis	CTec2	VCPI0007	48	5			5.3195	0.711679	0.0267028	0.0256223			0.53195	0.0711679	0.00267028	0.00256223			0.540621	0.072328	0.0027138	0.002604
Sorghum Stacked	18381	19003			B	Bruno Godin		6167-049	2015-04-25	2015-04-30	9.59136	10	9.4173	0.903247	20	0.154401	0.450852	-1.08465	9.03247	Enzymatic Hydrolysis	CTec2	VCPI0007	48	5			5.50563	0.502848	0.0263605	0.0331383			0.550563	0.0502848	0.00263605	0.00331383			0.609538	0.0556711	0.00291842	0.0036688
Sorghum BMR6	18379	19004			B	Bruno Godin		6167-049	2015-04-25	2015-04-30	11.5363	10	8.4354	0.973135	20	0.166348	0.485736	0.541974	9.73135	Enzymatic Hydrolysis	CTec2	VCPI0007	48	5			4.93694	0.613352	0.0262639	0.00465592			0.493694	0.0613352	0.00262639	0.000465592			0.507324	0.0630284	0.0026989	0.000478446
Sorghum BMR12	18380	19005			B	Bruno Godin		6167-049	2015-04-25	2015-04-30	13.0841	10	7.5221	0.9842	20	0.168239	0.491259	1.55736	9.842	Enzymatic Hydrolysis	CTec2	VCPI0007	48	5			5.06393	0.652511	0.0259018	0.00465592			0.506393	0.0652511	0.00259018	0.000465592			0.514523	0.0662986	0.00263176	0.000473067
Sorghum wild	18382	19006			B	Bruno Godin		6167-049	2015-04-25	2015-04-30	13.467	10	7.2075	0.970631	20	0.16592	0.484486	1.74678	9.70631	Enzymatic Hydrolysis	CTec2	VCPI0007	48	5			4.905	0.331367	0.023015	0.00465592			0.4905	0.0331367	0.0023015	0.000465592			0.505341	0.0341393	0.00237114	0.00047968
Sorghum wild	18382	19007			B	Bruno Godin		6167-049	2015-04-25	2015-04-30	13.6011	10	7.0011	0.952227	20	0.162774	0.4753	1.7834	9.52227	Enzymatic Hydrolysis	CTec2	VCPI0007	48	5			4.68731	0.340921	0.0235164	0.00465592			0.468731	0.0340921	0.00235164	0.000465592			0.492247	0.0358025	0.00246962	0.000488951
Sorghum wild	18382	19008			B	Bruno Godin		6167-049	2015-04-25	2015-04-30	13.0724	10	7.3756	0.964166	20	0.164815	0.481259	1.51903	9.64166	Enzymatic Hydrolysis	CTec2	VCPI0007	48	5			4.79952	0.346942	0.0225126	0.00465592			0.479952	0.0346942	0.00225126	0.000465592			0.49779	0.0359836	0.00233493	0.000482897
Sorghum Stacked	18381	19009			B	Bruno Godin		6167-049	2015-04-25	2015-04-30	11.615	10	8.5065	0.988026	20	0.168893	0.493169	0.608253	9.88026	Enzymatic Hydrolysis	CTec2	VCPI0007	48	5			5.96924	0.419039	0.024627	0.00465592			0.596924	0.0419039	0.0024627	0.000465592			0.604158	0.0424118	0.00249254	0.000471235
Sorghum Stacked	18381	19010			B	Bruno Godin		6167-049	2015-04-25	2015-04-30	10.5289	10	8.9605	0.943442	20	0.161272	0.470915	-0.257044	9.43442	Enzymatic Hydrolysis	CTec2	VCPI0007	48	5			6.05549	0.315965	0.0220098	0.00465592			0.605549	0.0315965	0.00220098	0.000465592			0.64185	0.0334907	0.00233292	0.000493504
Sorghum Stacked	18381	19011			B	Bruno Godin		6167-049	2015-04-25	2015-04-30	10.5318	10	8.8394	0.930947	20	0.159136	0.464678	-0.251218	9.30947	Enzymatic Hydrolysis	CTec2	VCPI0007	48	5			5.74567	0.410753	0.0230318	0.00465592			0.574567	0.0410753	0.00230318	0.000465592			0.617186	0.0441221	0.00247402	0.000500128
Sorghum BMR6	18379	19012			B	Bruno Godin		6167-049	2015-04-25	2015-04-30	12.318	10	7.7891	0.959464	20	0.164011	0.478912	1.06216	9.59464	Enzymatic Hydrolysis	CTec2	VCPI0007	48	5			5.19161	0.370801	0.0237523	0.0263566			0.519161	0.0370801	0.00237523	0.00263566			0.541095	0.0386467	0.00247558	0.00274701
Sorghum BMR12	18380	19013			B	Bruno Godin		6167-049	2015-04-25	2015-04-30	12.5022	10	7.9064	0.98847	20	0.168969	0.49339	1.21245	9.8847	Enzymatic Hydrolysis	CTec2	VCPI0007	48	5			5.79634	0.44587	0.0236741	0.0275161			0.579634	0.044587	0.00236741	0.00275161			0.586395	0.0451071	0.00239502	0.00278371
P080828CS	P080828CS	P080828CS			B	Bruno Godin		6167-049	2015-04-25	2015-04-30	38.6476	10	2.4759	0.956877	20	0.163569	0.477621	6.35149	9.56877	Enzymatic Hydrolysis	CTec2	VCPI0007	48	5			5.69739	0.164215	0.0231026	0.0228409			0.569739	0.0164215	0.00231026	0.00228409			0.595415	0.0171615	0.00241438	0.00238703
P120927CS	P120927CS	P120927CS			B	Bruno Godin		6167-049	2015-04-25	2015-04-30	16.8611	10	5.8385	0.984433	20	0.168279	0.491375	3.24311	9.84433	Enzymatic Hydrolysis	CTec2	VCPI0007	48	5			5.86957	0.35817	0.0348235	0.0384388			0.586957	0.035817	0.00348235	0.00384388			0.596239	0.0363834	0.00353742	0.00390466
Kramer 33a14	18378	18846			A	Bruno Godin		6167-037	2015-04-10	2015-04-15	14.2345	10	7.0279	1.00039	20	0.171006	0.499338	2.20087	10.0039	Enzymatic Hydrolysis	CTec2	VCPI0007	48	5			6.54226	0.255779	0.0163761	0.0183221			0.654226	0.0255779	0.00163761	0.00183221			0.653974	0.025568	0.00163698	0.00183151
Kramer 33a14	18378	18847			A	Bruno Godin		6167-037	2015-04-10	2015-04-15	14.7378	10	6.7357	0.992694	20	0.169691	0.495498	2.42211	9.92694	Enzymatic Hydrolysis	CTec2	VCPI0007	48	5			6.45943	0.289037	0.0162951	0.0183591			0.645943	0.0289037	0.00162951	0.00183591			0.650697	0.0291165	0.0016415	0.00184943
Kramer 33a14	18378	18848			A	Bruno Godin		6167-037	2015-04-10	2015-04-15	14.6879	10	6.721	0.987173	20	0.168747	0.492743	2.38588	9.87173	Enzymatic Hydrolysis	CTec2	VCPI0007	48	5			6.32472	0.314267	0.0167443	0.0180825			0.632472	0.0314267	0.00167443	0.00180825			0.640691	0.0318351	0.00169618	0.00183175
Sorghum wild	18382	18849			A	Bruno Godin		6167-037	2015-04-10	2015-04-15	13.7706	10	7.0109	0.965445	20	0.165033	0.481897	1.89553	9.65445	Enzymatic Hydrolysis	CTec2	VCPI0007	48	5			4.07951	0.484539	0.0198367	0.0264146			0.407951	0.0484539	0.00198367	0.00264146			0.422553	0.0501882	0.00205467	0.002736
Sorghum wild	18382	18850			A	Bruno Godin		6167-037	2015-04-10	2015-04-15	12.9765	10	7.6319	0.990352	20	0.169291	0.49433	1.50431	9.90352	Enzymatic Hydrolysis	CTec2	VCPI0007	48	5			4.82328	0.507411	0.0239073	0.0408116			0.482328	0.0507411	0.00239073	0.00408116			0.487027	0.0512354	0.00241402	0.00412092
Sorghum wild	18382	18851			A	Bruno Godin		6167-037	2015-04-10	2015-04-15	13.596	10	7.1987	0.978735	20	0.167305	0.488531	1.83034	9.78735	Enzymatic Hydrolysis	CTec2	VCPI0007	48	5			4.67053	0.51214	0.0240755	0.038796			0.467053	0.051214	0.00240755	0.0038796			0.477201	0.0523267	0.00245986	0.00396389
Sorghum Stacked	18381	18852			A	Bruno Godin		6167-037	2015-04-10	2015-04-15	12.214	10	8.0956	0.9888	20	0.169026	0.493555	1.02629	9.888	Enzymatic Hydrolysis	CTec2	VCPI0007	48	5			5.32586	0.675626	0.0222933	0.0286506			0.532586	0.0675626	0.00222933	0.00286506			0.538618	0.0683279	0.00225458	0.00289752
Sorghum Stacked	18381	18853			A	Bruno Godin		6167-037	2015-04-10	2015-04-15	13.3121	10	7.5386	1.00355	20	0.171547	0.500916	1.71934	10.0355	Enzymatic Hydrolysis	CTec2	VCPI0007	48	5			5.0603	0.605736	0.0213303	0.0279614			0.50603	0.0605736	0.00213303	0.00279614			0.504241	0.0603595	0.00212549	0.00278625
Sorghum Stacked	18381	18854			A	Bruno Godin		6167-037	2015-04-10	2015-04-15	12.4179	10	7.8502	0.974832	20	0.166638	0.486583	1.14283	9.74832	Enzymatic Hydrolysis	CTec2	VCPI0007	48	5			5.11716	0.663379	0.0221519	0.0272506			0.511716	0.0663379	0.00221519	0.00272506			0.524927	0.0680507	0.00227238	0.00279542
Sorghum BMR6	18379	18855			A	Bruno Godin		6167-037	2015-04-10	2015-04-15	12.2541	10	8.0723	0.98919	20	0.169092	0.49375	1.05319	9.8919	Enzymatic Hydrolysis	CTec2	VCPI0007	48	5			4.86646	0.512334	0.0202206	0.027961			0.486646	0.0512334	0.00202206	0.0027961			0.491964	0.0517932	0.00204415	0.00282665
Sorghum BMR12	18380	18856			A	Bruno Godin		6167-037	2015-04-10	2015-04-15	15.5803	10	6.2683	0.976623	20	0.166944	0.487477	2.74126	9.76623	Enzymatic Hydrolysis	CTec2	VCPI0007	48	5			4.53372	0.607635	0.020103	0.0241411			0.453372	0.0607635	0.0020103	0.00241411			0.464225	0.0622179	0.00205842	0.00247189
Sorghum wild	18382	18857			A	Bruno Godin		6167-037	2015-04-10	2015-04-15	15.0518	10	6.5976	0.993055	20	0.169753	0.495679	2.56354	9.93055	Enzymatic Hydrolysis	CTec2	VCPI0007	48	5			4.6841	0.320005	0.0181575	0.0218708			0.46841	0.0320005	0.00181575	0.00218708			0.471686	0.0322244	0.00182844	0.00220238
Sorghum wild	18382	18859			A	Bruno Godin		6167-037	2015-04-10	2015-04-15	12.1443	10	8.0947	0.983045	20	0.168042	0.490682	0.974104	9.83045	Enzymatic Hydrolysis	CTec2	VCPI0007	48	5			5.43465	0.255349	0.0170497	0.0228458			0.543465	0.0255349	0.00170497	0.00228458			0.552839	0.0259753	0.00173437	0.00232398
Sorghum wild	18382	18858			A	Bruno Godin		6167-037	2015-04-10	2015-04-15	12.4033	10	7.945	0.985445	20	0.168452	0.49188	1.14594	9.85445	Enzymatic Hydrolysis	CTec2	VCPI0007	48	5			4.97286	0.353618	0.0172957	0.0236818			0.497286	0.0353618	0.00172957	0.00236818			0.50463	0.035884	0.00175511	0.00240316
Sorghum Stacked	18381	18860			A	Bruno Godin		6167-037	2015-04-10	2015-04-15	11.826	10	8.3514	0.987639	20	0.168827	0.492975	0.759777	9.87639	Enzymatic Hydrolysis	CTec2	VCPI0007	48	5			5.85457	0.403999	0.0182522	0.0241166			0.585457	0.0403999	0.00182522	0.00241166			0.592784	0.0409055	0.00184806	0.00244185
Sorghum Stacked	18381	18861			A	Bruno Godin		6167-037	2015-04-10	2015-04-15	12.0995	10	8.1942	0.991456	20	0.16948	0.49488	0.952191	9.91456	Enzymatic Hydrolysis	CTec2	VCPI0007	48	5			5.6271	0.358017	0.0175648	0.0229586			0.56271	0.0358017	0.00175648	0.00229586			0.56756	0.0361103	0.00177161	0.00231565
Sorghum Stacked	18381	18862			A	Bruno Godin		6167-037	2015-04-10	2015-04-15	11.7547	10	8.497	0.9988	20	0.170735	0.498546	0.71714	9.988	Enzymatic Hydrolysis	CTec2	VCPI0007	48	5			5.93385	0.440265	0.0192897	0.0238171			0.593385	0.0440265	0.00192897	0.00238171			0.594098	0.0440794	0.00193129	0.00238457
Sorghum BMR6	18379	18863			A	Bruno Godin		6167-037	2015-04-10	2015-04-15	11.6239	10	8.504	0.988499	20	0.168974	0.493405	0.615116	9.88499	Enzymatic Hydrolysis	CTec2	VCPI0007	48	5			6.45183	0.417121	0.0269279	0.0505974			0.645183	0.0417121	0.00269279	0.00505974			0.65269	0.0421974	0.00272412	0.00511861
Sorghum BMR12	18380	18864			A	Bruno Godin		6167-037	2015-04-10	2015-04-15	12.5203	10	7.85	0.982846	20	0.168008	0.490583	1.21696	9.82846	Enzymatic Hydrolysis	CTec2	VCPI0007	48	5			5.86074	0.4179	0.0177601	0.0226171			0.586074	0.04179	0.00177601	0.00226171			0.596303	0.0425194	0.001807	0.00230118
P080828CS	P080828CS	P080828CS			A	Bruno Godin		6167-037	2015-04-10	2015-04-15	38.4461	10	2.5458	0.97876	20	0.167309	0.488543	6.48347	9.7876	Enzymatic Hydrolysis	CTec2	VCPI0007	48	5			5.76648	0.177721	0.0179163	0.0219474			0.576648	0.0177721	0.00179163	0.00219474			0.589162	0.0181577	0.00183051	0.00224237
P120927CS	P120927CS	P120927CS			A	Bruno Godin		6167-037	2015-04-10	2015-04-15	16.6573	10	5.865	0.97695	20	0.167	0.48764	3.14757	9.7695	Enzymatic Hydrolysis	CTec2	VCPI0007	48	5			5.9786	0.350068	0.0314205	0.017995			0.59786	0.0350068	0.00314205	0.0017995			0.611966	0.0358328	0.00321618	0.00184196
