# Supplementary material for: Improved sugar yields from biomass sorghum feedstocks: comparing low-lignin mutants and pretreatment chemistries
Source: Biotechnol Biofuels. 2016 Nov 21;9:251. doi: 10.1186/s13068-016-0667-y (PMC5117605; doi:10.1186/s13068-016-0667-y)
Supplement: Supplementary file 8 — Additional file 8. Primary experimental data for Zipperclave experiments. [file 13068_2016_667_MOESM8_ESM.xlsx]

## Sheet: Background info
	Beta Version 1.0 (7/9/14)
	Updated to 1.2 (1/23/15)
	Yield calculations from pretreatment and enzymatic hydrolysis of USDA/ARS low lignin sorghum mutants using lastest version of spread sheet										Abbreviations		BMR = designation for sorghum mutant
													n/a = not applicable
	Expt. Start Date: August 21, 2015
	This experiment is to determine the impact time and temperature affect reactivity; sugar release across four pretreatment systems. The work shown here uses the ZipperClave reactor pretreating Lot 9 acid impreganted corn stover. On 05/20/15 we began the 1st run using the INL AIB. Using a statistical designed expermanetial approach seventeen condtions were used to describe teh experiemental space. …
	temperature on the bioconversion of BMR mutant sorghums obtained from USDA/ARS
	provided by Scott Sattler
	The intial eight spreadsheets are meant to hold only data about the sample and its pretreatment conditions-no calculations only input data
	The mass recovery and component recovery and yield are the spreadsheets with calculations
	Target Solids Loading for pretreatment is 25% (w/w)

## Sheet: Run info
Run #	Sample ID #	Feedstock/Format	% Solids on initial stover	Target Wet mass(g) of stover added	Catalyst	Rxn temp °C	Target Reaction time (min)	heat up time, seconds	Mass (g) Container	Mass (g) pail + sample initial	Mass(g) pail + sample + acid +water initial	After pretreatment mass (g) pail+sample final	Condensate w/container (g)	Condensate container tare (g)	Rinsate w/container (g)	Rinsate container tare (g)
1	FPI150821-a	Wild	94.3	70	1.00_H2SO4	170	10	30	1581.4	1651.2	n/a	1958.3	713.2	556.3	284.2	37
2	FPI150821-b	Stacked (6 12)	93.3	70	1.00_H2SO4	170	10	30	1572.2	1642.7	n/a	1923	638.3	509.3	308	37
3	FPI150821-c	Corn stover (cont)	84.2	70	1.00_H2SO4	170	10	50	1583.5	1653.3	n/a	1897.9	681.5	551.1	308.1	37
4	FPI150821-d	Wild	94.3	70	1.00_H2SO4	155	10	40	1584	1653	n/a	1921	687.1	554.7	311	37
5	FPI150821-e	Stacked (6 12)	93.3	70	1.00_H2SO4	155	10	30	1563.4	1663.7	n/a	1917.6	631	524.1	329.8	37
6	FPI150821-f	Wild	94.3	70	1.00_H2SO4	140	10	40	1592.2	1662.4	n/a	1952.3	744	579	300.7	37
7	FPI150821-g	Stacked (6 12)	93.3	70	1.00_H2SO4	140	10	30	1305.7	1375	n/a	1638.6	585.6	512.2	315.2	37
8	FPI150825-a	Wild	94.3	70	1.00_H2SO4	140	10	20	1581.5	1651.4	n/a	1914.6	648.1	526.5	250	37
9	FPI150825-b	Stacked (6 12)	93.3	70	1.00_H2SO4	140	10	60	1572.2	1642.2	n/a	1898.5	901.2	509.7	250	37
10	FPI150825-c	Corn stover (cont)	84.2	70	1.00_H2SO4	170	10	40	1583.6	1653.4	n/a	1923.1	695.3	551.9	250	37
11	FPI150825-d	Wild	94.3	70	1.00_H2SO4	170	10	50	1584.3	1654.4	n/a	1939.2	677.8	554.7	250	37
12	FPI150825-e	Stacked (6 12)	93.3	70	1.00_H2SO4	170	10	60	1563.6	1637.6	n/a	1929.4	671.3	524.1	250	37
13	FPI150825-f	Wild	94.3	70	1.00_H2SO4	155	10	20	1592.4	1662.6	n/a	1956.3	695.5	579.2	312	37
14	FPI150825-g	Stacked (6 12)	93.3	70	1.00_H2SO4	155	10	30	1305.9	1375.9	n/a	1634	615.7	512.2	307	37
15	FPI150826-a	Wild	94.3	70	1.00_H2SO4	155	10	40	1581.4	1651.3	n/a	1989.5	705.6	556.5	253.2	37
16	FPI150826-b	Stacked (6 12)	93.3	70	1.00_H2SO4	155	10	30	1572.2	1642.2	n/a	1921.3	633	509.3	285.3	37
17	FPI150826-c	Corn stover (cont)	84.2	70	1.00_H2SO4	170	10	30	1583.5	1653.2	n/a	1895	689.6	551.1	270	37
18	FPI150826-d	Wild	94.3	70	1.00_H2SO4	140	10	40	1584.1	1654	n/a	1963.4	602.3	554.7	314.4	37
19	FPI150826-e	Stacked (6 12)	93.3	70	1.00_H2SO4	140	10	40	1563.6	1633.5	n/a	1891.4	594.3	524.1	292.8	37
20	FPI150826-f	Wild	94.3	70	1.00_H2SO4	170	10	60	1592.3	1662.1	n/a	1941.7	720.4	579.2	286.8	37
21	FPI150826-g	Stacked (6 12)	93.3	70	1.00_H2SO4	170	10	50	1305.7	1375.8	n/a	1682	682.2	512.2	322.4	37

## Sheet: Feedstock Compostion
Master Ref	Feedstock/Format	%Total Ash	%Structural Inorganics	%Non-structural inorganics	%Total Protein	%Structural Protein	%Non-structural Protein	% Sucrose	% Free Glucose	%Free Fructose	%Water Extractable Others	%Ethanol Extractives	Correction for sucrose to glucose	Total non-structural glucose	Lignin Nitrogen corrected?	% Lignin	% Glucan	% Xylan	% Galactan	% Arabinan	% Fructan	Uronic acid	Acetyl	Total %
1	Wild	10.0935	5.46753	4.62592	5.175	3.0759	2.0991	10.3439	1.94962	2.27503	6.15905	3.25471	6.62496	8.57457	No	11.1853	24.2685	15.1511	1.11114	2.57357	0		1.97687	95.5173
2	Wild	9.76271	5.76971	3.993	5.175	3.04557	2.12943	10.455	1.8688	2.20546	7.4957	3.24324	6.64674	8.51554	No	11.1001	23.6269	14.7239	1.11273	2.58603	0		1.89514	95.2508
3	Wild	9.71108	5.94569	3.76539	5.175	3.06817	2.10683	10.6273	1.79349	2.1319	7.31242	3.14412	6.69856	8.49205	No	11.3453	24.0474	15.1429	1.11198	2.5261	0		1.97423	96.0431
4	BMR 6	9.42907	5.03319	4.39587	5.98	3.28959	2.69041	9.68125	2.58431	2.81721	6.53494	3.1886	6.56169	9.14601	No	10.7888	23.785	14.8129	1.17818	2.68136	0		1.76619	95.2279
5	BMR 6	9.39781	5.03275	4.36506	5.98	3.28622	2.69378	9.96259	2.38147	2.65666	6.84295	3.05985	6.6251	9.00657	No	10.2547	23.52	14.528	1.14376	2.64885	0		1.73731	94.1141
6	BMR 6	9.55951	4.9759	4.58361	5.98	3.33223	2.64777	9.98479	2.63313	2.90381	5.08542	3.1713	6.76651	9.39964	No	10.3874	24.2377	14.993	1.18382	2.72056	0		1.81888	94.6593
7	BMR 12	8.58676	5.02295	3.56381	5.037	3.06099	1.97601	7.53249	1.69757	2.02772	8.60948	3.4236	5.01911	6.71669	No	10.6653	24.9136	16.4761	1.18002	2.84998	0		2.05618	95.0557
8	BMR 12	8.83074	5.06819	3.76255	5.037	3.06348	1.97352	7.84577	1.60525	1.95493	8.30078	3.33	5.14537	6.75062	No	10.474	25.1005	16.6966	1.18921	2.81994	0		2.08998	95.2747
9	BMR 12	8.50694	5.22218	3.28476	5.037	3.03879	1.99821	7.5	1.6049	1.9472	9.41438	3.59749	4.95978	6.56468	No	10.4736	24.7489	16.3739	1.16508	2.80332	0		2.01162	95.1844
10	Stacked (6 12)	9.2	6.02755	3.17245	5.98	3.51907	2.46093	10.3115	1.65484	1.94241	6.58535	3.3642	6.43331	8.08815	No	9.73781	25.0674	15.2279	1.22927	2.85894	0		1.88633	95.0459
11	Stacked (6 12)	9.13174	5.84014	3.29159	5.98	3.51045	2.46955	10.4961	1.71789	1.97879	6.2682	3.44227	6.54931	8.2672	No	9.64196	25.4722	15.5081	1.2115	2.84749	0		1.92283	95.619
12	Stacked (6 12)	9.1674	5.67775	3.48965	5.98	3.49037	2.48963	10.5609	1.71942	1.97354	6.55408	3.27946	6.58058	8.3	No	9.58105	25.1277	15.3042	1.19295	2.80823	0		1.87709	95.1261
13	Bagasse	3.85274	3.83349	0.0192533	0.736	0.739454	-0.00345397	0.10451	0	0.0906697	3.45054	1.77915	0.102469	0.102469	No	25.1071	37.7671	21.4931	0.927464	1.79453	0		2.96129	100.064
14	Bagasse	4.0153	3.83404	0.181254	0.736	0.739561	-0.00356123	0.104247	0	0.0904411	3.27991	1.77466	0.102211	0.102211	No	24.4848	37.9411	21.5162	0.921185	1.78562	0		3.00056	99.6501
15	Corn stover (cont)	6.55	4.06	2.49		1.96		0.18			6.18	2.45				16.05	35.56	20.37	1.53	3.23	0		1.27	95.33

## Sheet: FPI_% solids
Sample Code	% total solids on original slurry	% total solids on original slurry	std dev	Sample Code	% total solids on filtered liquors	% total solids on filtered liquors	std dev	Sample Code	Density	Density	std dev	Sample Code	No-Wash FIS (dry wt washed solids/dry wt slurry)	Sample	Pan #	Tare	Wet wt	Dry wt	%TS	Average	Stdev
FPI150821-A	0.1808			FPI150821-A	0.0857			FPI150821-A	1.0293			FPI150821-A	0.562567	Wild	1a	1.0184	2.2368	2.1678	94.3368	95.6484	2.3619
FPI150821-A	0.1775			FPI150821-A	0.0862			FPI150821-A	1.0299			FPI150821-B	0.54636		1b	1.0322	3.2016	3.0765	94.2334
FPI150821-A	0.1798	0.179367	0.00169214	FPI150821-A	0.0899	0.0872667	0.0022942	FPI150821-A	1.0278	1.029	0.00108167	FPI150821-C	0.682529		1c	1.0255	2.3671	2.3453	98.3751
FPI150821-B	0.1932			FPI150821-B	0.0958			FPI150821-B	1.0306			FPI150821-D	0.616469	Stacked	2a	1.0334	3.6984	3.5144	93.0957	93.2962	0.1767
FPI150821-B	0.1849			FPI150821-B	0.0962			FPI150821-B	1.0302			FPI150821-E	0.600529		2b	1.0396	3.2113	3.0686	93.4291
FPI150821-B	0.1938	0.190633	0.00497427	FPI150821-B	0.0976	0.0965333	0.000945163	FPI150821-B	1.0305	1.03043	0.000208167	FPI150821-F	0.643598		2c	1.0402	3.4226	3.2645	93.3638
FPI150821-C	0.1882			FPI150821-C	0.0692			FPI150821-C	1.0215			FPI150821-G	0.623523
FPI150821-C	0.2056			FPI150821-C	0.0696			FPI150821-C	1.0219			FPI150825-A	0.653316
FPI150821-C	0.1802	0.191333	0.0129867	FPI150821-C	0.0708	0.0698667	0.000832666	FPI150821-C	1.0194	1.02093	0.00134288	FPI150825-B	0.656309
FPI150821-D	0.2095			FPI150821-D	0.0939			FPI150821-D	1.0348			FPI150825-C	0.6834
FPI150821-D	0.2068			FPI150821-D	0.0889			FPI150821-D	1.0318			FPI150825-D	0.584868
FPI150821-D	0.2015	0.205933	0.00406981	FPI150821-D	0.0886	0.0904667	0.00297714	FPI150821-D	1.0307	1.03243	0.00212211	FPI150825-E	0.5346
FPI150821-E	0.1881			FPI150821-E	0.0886			FPI150821-E	1.0318			FPI150825-F	0.635263
FPI150821-E	0.1939			FPI150821-E	0.0855			FPI150821-E	1.0244			FPI150825-G	0.624595
FPI150821-E	0.1956	0.192533	0.00393234	FPI150821-E	0.0868	0.0869667	0.00155671	FPI150821-E	1.0278	1.028	0.00370405	FPI150826-A	0.601072
FPI150821-F	0.1856			FPI150821-F	0.0784			FPI150821-F	1.0281			FPI150826-B	0.599242
FPI150821-F	0.1949			FPI150821-F	0.0768			FPI150821-F	1.0283			FPI150826-C	0.667154
FPI150821-F	0.195	0.191833	0.00539846	FPI150821-F	0.0788	0.078	0.0010583	FPI150821-F	1.0309	1.0291	0.00156205	FPI150826-D	0.625875
FPI150821-G	0.2033			FPI150821-G	0.0895			FPI150821-G	1.0316			FPI150826-E	0.607176
FPI150821-G	0.2057			FPI150821-G	0.0888			FPI150821-G	1.0298			FPI150826-F	0.579858
FPI150821-G	0.2093	0.2061	0.00301993	FPI150821-G	0.0888	0.0890333	0.000404145	FPI150821-G	1.034	1.0318	0.00210713	FPI150826-G	0.559366
FPI150825-A	0.2164			FPI150825-A	0.086			FPI150825-A	1.0301
FPI150825-A	0.2124			FPI150825-A	0.0853			FPI150825-A	1.0286
FPI150825-A	0.2181	0.2124	0.00292632	FPI150825-A	0.0852	0.0855	0.00043589	FPI150825-A	1.0316	1.0301	0.0015
FPI150825-B	0.2303			FPI150825-B	0.0889			FPI150825-B	1.031
FPI150825-B	0.222			FPI150825-B	0.0851			FPI150825-B	1.022
FPI150825-B	0.2169	0.217	0.00676338	FPI150825-B	0.0869	0.0869667	0.00190088	FPI150825-B	1.022	1.025	0.00519615
FPI150825-C	0.1859			FPI150825-C	0.0674			FPI150825-C	1.0226
FPI150825-C	0.1804			FPI150825-C	0.0651			FPI150825-C	1.0181
FPI150825-C	0.1857	0.184	0.00311929	FPI150825-C	0.0674	0.0666333	0.00132791	FPI150825-C	1.034	1.0249	0.00819573
FPI150825-D	0.1931			FPI150825-D	0.0926			FPI150825-D	1.0343
FPI150825-D	0.2032			FPI150825-D	0.0927			FPI150825-D	1.0313
FPI150825-D	0.1987	0.1987	0.00505997	FPI150825-D	0.0947	0.0933333	0.00118462	FPI150825-D	1.0325	1.0327	0.00150997
FPI150825-E	0.1823			FPI150825-E	0.095			FPI150825-E	1.0325
FPI150825-E	0.1815			FPI150825-E	0.0954			FPI150825-E	1.0326
FPI150825-E	0.1841	0.1841	0.00133167	FPI150825-E	0.0947	0.0950333	0.000351188	FPI150825-E	1.03255	1.03255	5e-05
FPI150825-F	0.2035			FPI150825-F	0.0825			FPI150825-F	1.0276
FPI150825-F	0.2049			FPI150825-F	0.0817			FPI150825-F	1.0251
FPI150825-F	0.1824	0.196933	0.0126057	FPI150825-F	0.0821	0.0821	0.0004	FPI150825-F	1.0245	1.02573	0.00164418
FPI150825-G	0.2169			FPI150825-G	0.0941			FPI150825-G	1.0325
FPI150825-G	0.2224			FPI150825-G	0.0958			FPI150825-G	1.035
FPI150825-G	0.2087	0.216	0.0068942	FPI150825-G	0.0913	0.0937333	0.0022723	FPI150825-G	1.0277	1.03173	0.0037099
FPI150826-A	0.1736			FPI150826-A	0.0735			FPI150826-A	1.0246
FPI150826-A	0.1618			FPI150826-A	0.0734			FPI150826-A	1.0265
FPI150826-A	0.1654	0.1654	0.00604759	FPI150826-A	0.0729	0.0732667	0.000321455	FPI150826-A	1.0251	1.0254	0.000984886
FPI150826-B	0.1884			FPI150826-B	0.0875			FPI150826-B	1.0314
FPI150826-B	0.1952			FPI150826-B	0.0877			FPI150826-B	1.0275
FPI150826-B	0.1966	0.1934	0.00438634	FPI150826-B	0.0878	0.0876667	0.000152753	FPI150826-B	1.0274	1.02877	0.00228108
FPI150826-C	0.2142			FPI150826-C	0.0715			FPI150826-C	1.0239
FPI150826-C	0.1944			FPI150826-C	0.0721			FPI150826-C	1.0228
FPI150826-C	0.1885	0.1885	0.0134619	FPI150826-C	0.0717	0.0717667	0.000305505	FPI150826-C	1.0226	1.0231	0.0007
FPI150826-D	0.1831			FPI150826-D	0.074			FPI150826-D	1.0279
FPI150826-D	0.1712			FPI150826-D	0.0748			FPI150826-D	1.024
FPI150826-D	0.1828	0.179033	0.00678552	FPI150826-D	0.0775	0.0754333	0.00183394	FPI150826-D	1.0296	1.02717	0.00287112
FPI150826-E	0.2187			FPI150826-E	0.0908			FPI150826-E	1.0297
FPI150826-E	0.1993			FPI150826-E	0.0892			FPI150826-E	1.0273
FPI150826-E	0.214	0.201	0.0101204	FPI150826-E	0.0898	0.0899333	0.00080829	FPI150826-E	1.029	1.02867	0.00123423
FPI150826-F	0.2055			FPI150826-F	0.0947			FPI150826-F	1.0347
FPI150826-F	0.2008			FPI150826-F	0.0956			FPI150826-F	1.0319
FPI150826-F	0.1962	0.200833	0.00465009	FPI150826-F	0.0962	0.0955	0.000754983	FPI150826-F	1.0326	1.03307	0.00145717
FPI150826-G	0.1759			FPI150826-G	0.091			FPI150826-G	1.0299
FPI150826-G	0.1853			FPI150826-G	0.0883			FPI150826-G	1.0306
FPI150826-G	0.1836	0.1816	0.00500899	FPI150826-G	0.0879	0.0890667	0.00168622	FPI150826-G	1.0295	1.03	0.000556776

## Sheet: HPLC liquor analysis
Master Ref	Sample Description		Density (g/ml)	Undiluted pH	Lignin (mg/ml)	Cellobiose (mg/ml)m	Glucose (mg/ml)m	Xylose (mg/ml)m	Galactose (mg/ml)m	Arabinose (mg/ml)m	Fructose (mg/ml)m	Glucose (mg/ml)t	Xylose (mg/ml)t	Galactose (mg/ml)t	Arabinose (mg/ml)t	Fructose (mg/ml)t	Lactic Acid (mg/ml)m	Glycerol (mg/ml)m	Acetic Acid (mg/ml)m	Ethanol (mg/ml)m	HMF (mg/ml)m	Furfural (mg/ml)m	Lactic Acid (mg/ml)t	Glycerol (mg/ml)t	Acetic Acid (mg/ml)t	Ethanol (mg/ml)t	HMF (mg/ml)t	Furfural (mg/ml)t
1	FPI150821-A	0	1.029	3.28	3.03333	0.340489	12.0408	0.445407	0.433045	3.08428	11.8912	23.2094	9.38857	2.59501	4.45677	0.92594	2.01287	0.394632	0.973213	0	0.780923	0
2	FPI150821-B	0	1.03043	3.57	4.315	0.349506	13.0279	0.462884	0.357397	3.18298	12.45	25.3466	11.9239	2.71717	4.92763	0.778899	1.91785	0.425821	1.23333	0	0.85281	0
3	FPI150821-C	0	1.02093	2.29	4.49833	4.2589	1.10548	15.2632	1.73263	4.97246	0	4.0793	36.9915	3.33406	6.89915	0	0	0.146263	0.535999	0	0.103007	0
4	FPI150821-D	0	1.03243	3.25	1.82167	0.670553	15.2848	0.518278	0.372786	2.94437	15.8053	25.4694	4.15377	2.51671	4.62614	0.919843	2.15459	0.36571	0.462472	0	0.343811	0
5	FPI150821-E	0	1.028	3.35	2.49333	0.390214	13.7571	0.357573	0	2.5664	14.362	24.3305	5.05012	2.23796	4.33309	0.883296	1.8962	0.337478	0.626813	0	0.354838	0
6	FPI150821-F	0	1.02737	3.2	1.095	1.17236	13.8809	0.277503	0	1.6343	15.484	21.6994	1.4306	1.84135	2.70792	0.85369	1.3408	0.317993	0.385062	0	0.127374	0
7	FPI150821-G	0	1.03077	3.31	1.82333	0.955408	16.3735	0.308131	0	1.98463	17.6754	25.4025	1.92379	1.8678	3.27075	0.957593	1.53184	0.33369	0.468264	0	0.153626	0
8	FPI150825-A	0	1.0309	3.13	1.21167	0.557881	15.1884	0.282325	0	1.94982	16.6514	23.6071	1.75461	2.04115	3.21256	0.836142	1.6033	0.338973	0.380152	0	0.182305	0
9	FPI150825-B	0	1.0282	3.18	2.395	0.516657	15.8772	0.316648	0	2.26613	16.9771	24.9088	2.52166	1.91797	3.63248	0.992355	1.62906	0.322515	0.518028	0	0.209515	0
10	FPI150825-C	0	1.0209	3.18	5.26	3.59823	1.34426	20.7308	1.99651	5.05723	0	3.93337	37.3959	3.19622	5.82783	0	0	0.122058	0.696304	0	0.109954	0.0724638
11	FPI150825-D	0	1.0332	2.14	3.41333	0.377935	13.1161	0.553652	0.473724	3.41403	12.6979	25.2355	10.6964	2.91929	5.04695	0.702651	2.12841	0.423967	1.06105	0	0.905112	0
12	FPI150825-E	0	1.03253	3.22	4.31333	0.371901	12.2022	0.54491	0.380805	3.27703	11.7524	24.3331	12.7307	2.97925	4.81211	0.672014	1.88451	0.419281	1.21254	0	0.914958	0
13	FPI150825-F	0	1.02573	3.41	1.88667	0.61216	14.3167	0.498708	0.319991	2.83907	14.7261	22.8528	3.93677	2.60563	3.69845	0.813965	2.0595	0.333338	0.504059	0	0.369725	0
14	FPI150825-G	0	1.03173	3.23	2.63	0.397219	15.62	0.405455	0	2.86788	16.0741	26.5816	5.56887	2.81724	4.66567	0.839534	2.37006	0.362681	0.704432	0	0.448586	0
15	FPI150826-A	0	1.0254	3.33	1.57333	0.264989	12.0102	0.303744	0	2.4	12.7154	21.0583	3.94197	2.56782	3.47901	0.719035	1.87962	0.304542	0.433897	0	0.342988	0
16	FPI150826-B	0	1.02877	3.12	2.525	0.36406	14.289	0.365433	0	2.8971	14.5885	25.2612	6.18164	2.82196	4.20316	0.758113	2.24005	0.350583	0.731864	0	0.447864	0
17	FPI150826-C	0	1.0231	2.11	5.44167	4.35782	1.21059	18.1048	1.93298	5.16885	0	4.1698	39.3638	3.64492	6.29564	0	0	0.104199	0.480191	0	0	0.0644276
18	FPI150826-D	0	1.02717	3	1.35333	0.348987	13.2244	0.269218	0	1.84179	14.4415	20.9774	1.80166	2.14445	2.79641	0.720054	1.40672	0.287577	0.313468	0	0.163993	0
19	FPI150826-E	0	1.02867	3.13	3.47333	0.567927	15.7459	0.321647	0	2.15646	16.8452	24.4109	2.21682	2.12431	3.17224	0.888425	1.52076	0.315747	0.497427	0	0.18548	0
20	FPI150826-F	0	1.03307	3.15	3.125	0.382345	13.3224	0.629659	0.493371	3.54463	12.9417	25.6308	11.4088	3.58855	4.52347	0.613128	2.17462	0.407886	0.995491	0	0.977946	0
21	FPI150826-G	0	1.03	3.35	3.46667	0.317086	12.5059	0.500424	0	3.11251	12.3773	23.8396	10.0988	3.10559	4.27147	0.69833	1.90032	0.377343	1.04657	0	0.666714	0

## Sheet: Condensates
Master Ref	Sample Description		Density (g/ml)	Undiluted pH	Lignin (mg/ml)	Cellobiose (mg/ml)m	Glucose (mg/ml)m	Xylose (mg/ml)m	Galactose (mg/ml)m	Arabinose (mg/ml)m	Fructose (mg/ml)m	Glucose (mg/ml)t	Xylose (mg/ml)t	Galactose (mg/ml)t	Arabinose (mg/ml)t	Fructose (mg/ml)t	Lactic Acid (mg/ml)	Glycerol (mg/ml)	Acetic Acid (mg/ml)	Ethanol (mg/ml)	HMF (mg/ml)	Furfural (mg/ml)
1	FPI 150520 a condensate																0.025514	0.0628714	1.3155	0	0	2.6493
2	FPI 150520 b condensate																0.0130985	0.0414694	1.32018	0	0	2.65961
3	FPI 150520 c condensate																0.0151237	0.0336636	1.23056	0	0	3.12815
4	FPI 150520 d condensate																0.0492806	0.0568229	1.63537	0	0	8.07355
5	FPI 150520 e condensate																0.0509272	0.0526648	1.55612	0	0	8.32661
6	FPI 150520 f condensate																0.0347462	0.0374389	1.1911	0	0	3.72328
7	FPI 150520 g condensate																0.0306227	0.0400647	1.3984	0	0	7.48549
8	FPI 150521 a condensate																0	0.00992813	0.459509	0	0	0.158861
9	FPI 150521 b condensate																0.00113537	0.0097511	0.585315	0	0	0.201927
10	FPI 150521 c condensate																0.00875793	0.0221337	1.09178	0	0	2.13805
11	FPI 150521 d condensate																0.00681806	0.0125059	0.82337	0	0	3.3478
12	FPI 150521 e condensate																0.0110848	0.0306402	1.14103	0	0	1.09968
13	FPI 150521 f condensate																0.0100247	0.0209264	0.889428	0	0	0.93318
14	FPI 150521 g condensate																0.00803748	0.0167976	0.991089	0	0	2.09902
15	FPI 150521 aa condensate																0.0111288	0.0195108	0.96691	0	0	2.44851
16	FPI 150521 bb condensate																0.0324705	0.0342082	1.02027	0	0	5.49754
17	FPI 150522 a condensate																0.00885944	0.0316331	1.13728	0	0	2.23361
18	FPI 150522 b condensate																0.00975637	0.0239741	1.18732	0	0	2.66164
19	FPI 150522 c condensate																0.00695711	0.0204845	1.04	0	0	1.09484
20	FPI 150522 d condensate																0.00490447	0.0140058	0.643838	0	0	0.340963
21	FPI 150522 e condensate																0.0120916	0.0360548	1.2306	0	0	1.87964

## Sheet: Rinsates
Master Ref	Sample Description	Mark this cell if duplicates were NOT run	Density (g/ml)	Undiluted pH	Lignin (mg/ml)	Cellobiose (mg/ml)m	Glucose (mg/ml)m	Xylose (mg/ml)m	Galactose (mg/ml)m	Arabinose (mg/ml)m	Fructose (mg/ml)m	Glucose (mg/ml)t	Xylose (mg/ml)t	Galactose (mg/ml)	Arabinose (mg/ml)	Fructose (mg/ml)	Lactic Acid (mg/ml)	Glycerol (mg/ml)	Acetic Acid (mg/ml)	Ethanol (mg/ml)	HMF (mg/ml)	Furfural (mg/ml)	total sugars +acids mg/L											#REF!	#REF!	#REF!	#REF!	#REF!	#REF!	#REF!	#REF!	#REF!	#REF!	#REF!	#REF!	#REF!	#REF!	#REF!	#REF!
1	FPI150821-A Rinsate					0.0357637	0.667019	0.0487307	0	0.238389	0.716852						0.104464	0	0	0	0	0	1.81122
2	FPI150821-B Rinsate					0.0175118	0.746365	0.0678324	0	0.261031	0.749005						0.120978	0	0	0	0.0531568	0	2.01588
3	FPI150821-C Rinsate					0.198467	0.0492388	0.722187	0.0835273	0.233615	0						0	0	0	0	0	0	1.28703
4	FPI150821-D Rinsate					0.0429543	0.630549	0.0577732	0	0.203719	0.700241						0.0844263	0	0	0	0	0	1.71966
5	FPI150821-E Rinsate					0.03253	0.61116	0.0500981	0	0.193729	0.649834						0.072528	0	0	0	0	0	1.60988
6	FPI150821-F Rinsate					0.0514549	0.576718	0	0	0.150394	0.751264						0	0	0	0	0	0	1.52983
7	FPI150821-G Rinsate					0.0694172	0.279761	0	0	0.165074	0.604536						0	0	0	0.722016	0	0	1.8408
8	FPI150825-A Rinsate					0.0413254	0.612359	0	0	0.148207	0.638866						0	0	0	0	0	0	1.44076
9	FPI150825-B Rinsate					0.0344456	0.732661	0	0	0.173651	0.762366						0	0	0	0	0	0	1.70312
10	FPI150825-C Rinsate					0.0836339	0.0473239	0.815979	0.0745873	0.189057	0						0	0	0	0	0	0	1.21058
11	FPI150825-D Rinsate					0	0.498974	0.0687893	0	0.184763	0.468671						0.0734783	0	0	0	0.0517551	0	1.34643
12	FPI150825-E Rinsate					0.0183047	0.868104	0.0736681	0	0.298211	0.837677						0.140914	0	0	0	0.0706996	0	2.30758
13	FPI150825-F Rinsate					0	0.496734	0	0	0.159253	0.500869						0.0722485	0	0	0	0	0	1.2291
14	FPI150825-G Rinsate					0	0.591058	0.0577817	0	0.212373	0.615973						0	0	0	0	0	0	1.47719
15	FPI150826-A Rinsate					0.0314159	0.526952	0.0441872	0	0.168154	0.540951						0.0728951	0	0	0	0	0	1.38455
16	FPI150826-B Rinsate					0	0.58673	0.0593158	0	0.206753	0.590876						0.0753088	0	0	0	0	0	1.51898
17	FPI150826-C Rinsate					0.122558	0.0454058	0.820925	0.0797426	0.230703	0						0	0	0	0	0	0	1.29934
18	FPI150826-D Rinsate					0	0.495172	0	0	0.132862	0.509242						0	0	0	0	0	0	1.13728
19	FPI150826-E Rinsate					0.0295248	0.566843	0	0	0.151363	0.598393						0	0	0	0	0	0	1.34612
20	FPI150826-F Rinsate					0.0199887	0.646555	0.057059	0	0.212259	0.616789						0.10321	0	0	0	0.0563905	0	1.71225
21	FPI150826-G Rinsate					0	0.578158	0.0561318	0	0.179762	0.559974						0.084125	0	0	0	0.0546841	0	1.51284
[truncated: 5,000 more columns]

## Sheet: Rinsate Solids
Sample ID	Pan ID	Pan + Filter (g)	ODW biomas + filter (g)	dry biomass
FPI150821-A Rinsate	21A	3.5278	5.2669	1.7391
FPI150821-B Rinsate	21B	3.543	5.3825	1.8395
FPI150821-C Rinsate	21C	3.4981	5.2341	1.736
FPI150821-D Rinsate	21D	3.5333	5.2177	1.6844
FPI150821-E Rinsate	21E	3.4941	5.2501	1.756
FPI150821-F Rinsate	21F	3.4918	5.3719	1.8801
FPI150821-G Rinsate	21G	3.5131	5.1287	1.6156
FPI150825-A Rinsate	25A	3.4793	4.4395	0.9602
FPI150825-B Rinsate	25B	3.4573	4.7351	1.2778
FPI150825-C Rinsate	25C	3.4755	4.3183	0.8428
FPI150825-D Rinsate	25D	3.5019	4.5169	1.015
FPI150825-E Rinsate	25E	3.5267	5.7743	2.2476
FPI150825-F Rinsate	25F	3.5244	4.615	1.0906
FPI150825-G Rinsate	25G	3.5383	4.7881	1.2498
FPI150826-A Rinsate	26A	3.5116	4.5532	1.0416
FPI150826-B Rinsate	26B	3.524	4.8016	1.2776
FPI150826-C Rinsate	26C	3.5032	4.8331	1.3299
FPI150826-D Rinsate	26D	3.5273	4.7314	1.2041
FPI150826-E Rinsate	26E	3.5171	4.7096	1.1925
FPI150826-F Rinsate	26F	3.5364	4.8636	1.3272
FPI150826-G Rinsate	26G	3.5337	4.7721	1.2384

## Sheet: EH Data
Master Ref	Sample ID	SDMS ID (PT Wash Solids)	SDMS ID (EH Slurry)	SDMS ID (EH Liquor)	TRB-Pg.	Measured pH	Vol EH Liquor (mL)	Vol Water for Dilution (mL)	Final volume (mL)	Diluted Cellobiose (g/L)	Diluted Glucose (g/L)	Diluted Xylose (g/L)	Diluted Galactose (g/L)	Diluted Arabinose (g/L)	Diluted Fructose (g/L)	Cellobiose (g/L)	Glucose (g/L)	Xylose (g/L)	Galactose (g/L)	Arabinose (g/L)	Fructose (g/L)	Cellobiose (g)	Glucose (g)	Xylose (g)	Galactose (g)	Arabinose (g)	Fructose (g)	Cellobiose (g) / Dry Biomass (g)	Glucose (g) / Dry Biomass (g)	Xylose (g) / Dry Biomass (g)	Galactose (g) / Dry Biomass (g)	Arabinose (g) / Dry Biomass (g)	Fructose (g) / Dry Biomass (g)
1	Wild Sorghum_6mm_170C	FPI150821A							100		2.34424	0.727775	0.0261876	0.00377293			2.34424	0.727775	0.0261876	0.00377293			0.234424	0.0727775	0.00261876	0.000377293			0.233097	0.0723655	0.00260394	0.000375157
2	Stacked Sorghum_6mm_170C	FPI150821B							100		3.19143	1.06302	0.0325841	0.0411301			3.19143	1.06302	0.0325841	0.0411301			0.319143	0.106302	0.00325841	0.00411301			0.317078	0.105615	0.00323733	0.00408641
3	Corn Stover Control_6mm_170C	FPI150821C							100		4.55024	0.891334	0.0318555	0.0340014			4.55024	0.891334	0.0318555	0.0340014			0.455024	0.0891334	0.00318555	0.00340014			0.456484	0.0894192	0.00319577	0.00341104
4	Wild Sorghum_6mm_155C	FPI150821D							100		1.48747	0.453734	0.0303204	0.0473742			1.48747	0.453734	0.0303204	0.0473742			0.148747	0.0453734	0.00303204	0.00473742			0.174136	0.053118	0.00354957	0.00554603
5	Stacked Sorghum_6mm_155C	FPI150821E							100		2.37705	0.887922	0.0350396	0.0599402			2.37705	0.887922	0.0350396	0.0599402			0.237705	0.0887922	0.00350396	0.00599402			0.238068	0.0889278	0.00350931	0.00600318
6	Wild Sorghum_6mm_140C	FPI150821F							100		1.5219	0.397555	0.046068	0.0773516			1.5219	0.397555	0.046068	0.0773516			0.15219	0.0397555	0.0046068	0.00773516			0.15244	0.0398209	0.00461438	0.00774789
7	Stacked Sorghum_6mm_140C	FPI150821G							100		2.10504	0.729563	0.0357005	0.0939898			2.10504	0.729563	0.0357005	0.0939898			0.210504	0.0729563	0.00357005	0.00939898			0.210947	0.07311	0.00357757	0.00941878
8	Wild Sorghum_6mm_140C	FPI150825A							100		1.78822	0.449881	0.0304336	0.0631734			1.78822	0.449881	0.0304336	0.0631734			0.178822	0.0449881	0.00304336	0.00631734			0.181046	0.0455475	0.0030812	0.0063959
9	Stacked Sorghum_6mm_140C	FPI150825B							100		1.90737	0.65306	0.0266054	0.0543547			1.90737	0.65306	0.0266054	0.0543547			0.190737	0.065306	0.00266054	0.00543547			0.228027	0.0780736	0.00318069	0.00649812
10	Corn Stover Control_6mm_170C	FPI150825C							100		4.76207	0.78988	0.0240926	0.0273505			4.76207	0.78988	0.0240926	0.0273505			0.476207	0.078988	0.00240926	0.00273505			0.470155	0.0779841	0.00237865	0.00270029
11	Wild Sorghum_6mm_170C	FPI150825D							100		2.31026	0.676532	0.0210562	0.0257663			2.31026	0.676532	0.0210562	0.0257663			0.231026	0.0676532	0.00210562	0.00257663			0.231795	0.0678784	0.00211263	0.00258521
12	Stacked Sorghum_6mm_170C	FPI150825E							100		3.37394	1.03062	0.0311394	0.0373368			3.37394	1.03062	0.0311394	0.0373368			0.337394	0.103062	0.00311394	0.00373368			0.334183	0.102081	0.00308431	0.00369815
13	Wild Sorghum_6mm_155C	FPI150825F							100		1.91146	0.562573	0.0299328	0.0441796			1.91146	0.562573	0.0299328	0.0441796			0.191146	0.0562573	0.00299328	0.00441796			0.190615	0.0561011	0.00298497	0.00440569
14	Stacked Sorghum_6mm_155C	FPI150825G							100		2.47702	0.928991	0.0302019	0.060593			2.47702	0.928991	0.0302019	0.060593			0.247702	0.0928991	0.00302019	0.0060593			0.244555	0.0917189	0.00298182	0.00598232
15	Wild Sorghum_6mm_155C	FPI150826A							100		2.01607	0.611087	0.0295941	0.0449016			2.01607	0.611087	0.0295941	0.0449016			0.201607	0.0611087	0.00295941	0.00449016			0.200392	0.0607404	0.00294158	0.0044631
16	Stacked Sorghum_6mm_155C	FPI150826B							100		2.65874	0.95959	0.0277632	0.04674			2.65874	0.95959	0.0277632	0.04674			0.265874	0.095959	0.00277632	0.004674			0.26627	0.0961019	0.00278046	0.00468096
17	Corn Stover Control_6mm_170C	FPI150826C							100		4.19956	0.809098	0.0256792	0.0318411			4.19956	0.809098	0.0256792	0.0318411			0.419956	0.0809098	0.00256792	0.00318411			0.421041	0.0811188	0.00257456	0.00319233
18	Wild Sorghum_6mm_140C	FPI150826D							100		1.81058	0.475691	0.0320832	0.0546024			1.81058	0.475691	0.0320832	0.0546024			0.181058	0.0475691	0.00320832	0.00546024			0.181906	0.0477918	0.00322335	0.00548581
19	Stacked Sorghum_6mm_140C	FPI150826E							100		2.26966	0.757168	0.0278144	0.0694635			2.26966	0.757168	0.0278144	0.0694635			0.226966	0.0757168	0.00278144	0.00694635			0.228147	0.0761109	0.00279592	0.0069825
20	Wild Sorghum_6mm_170C	FPI150826F							100		2.41553	0.740025	0.0242235	0.0320568			2.41553	0.740025	0.0242235	0.0320568			0.241553	0.0740025	0.00242235	0.00320568			0.244056	0.0747692	0.00244745	0.00323889
21	Stacked Sorghum_6mm_170C	FPI150826G							100		3.15312	1.0889	0.0332249	0.0432203			3.15312	1.0889	0.0332249	0.0432203			0.315312	0.10889	0.00332249	0.00432203			0.313234	0.108172	0.00330059	0.00429355
22	P080828CS_X_X	P080828CS							100		5.81404	0.158564	0.0172277	0.00377293			5.81404	0.158564	0.0172277	0.00377293			0.581404	0.0158564	0.00172277	0.000377293			0.581404	0.0158564	0.00172277	0.000377293
23	P120927CS_X_X	P120927CS							100		5.61158	0.256542	0.0230294	0.00377293			5.61158	0.256542	0.0230294	0.00377293			0.561158	0.0256542	0.00230294	0.000377293			0.563862	0.0257779	0.00231404	0.000379111
